# Supplementary material for: Determining the serotype composition of mixed samples of pneumococcus using whole-genome sequencing
Source: Microb Genom. 2020 Dec 23;7(1):mgen000494. doi: 10.1099/mgen.0.000494 (PMC8115901; doi:10.1099/mgen.0.000494)
Supplement: Supplementary material 2 [file mgen-7-494-s002.xlsx]

## Sheet: Dev MatchCnts
Single Sample Testing: Development Samples from PneumoCaT Submission PRJEB14267
Serotype	# Matched	# Tested
1	4	4
2	2	3
3	5	5
4	3	3
5	3	3
6A	18	19
6B	12	13
6C	24	24
6D	3	5
6E(6A)	2	2
6E(6B)	18	22
7A	2	2
7B	13	15
7C	19	20
7F	28	29
Novel 7	0	1
8	7	7
9A	3	8
9L	9	9
9N	16	17
9V	31	32
10A	13	13
10B	2	2
10C	1	1
10F	23	24
11A	33	36
11B	6	6
11C	2	2
11D	1	1
11F	1	1
12A	4	4
12B	5	5
12F	27	28
13	3	3
14	5	5
15A	18	18
15B/15C	31	31
15F	2	2
16A	1	1
16F	14	14
17A	3	3
17F	15	15
18A	4	4
18B	3	4
18C	3	5
18F	2	2
19A	27	28
19B	1	1
19C	1	1
19F	17	17
20	3	3
21	3	3
22A	7	9
22F	30	31
23A	26	26
23B	21	22
23B1	23	23
23F	21	21
24A/24B/24F	26	26
25A	3	3
25F	10	10
27	5	5
28A	15	15
28F	1	4
29	2	2
31	8	8
32A/32F	5	5
33A	3	3
33B	3	4
33C	2	2
33D	1	1
33F	13	19
34	3	3
35A	9	9
35B	27	28
35C	2	2
35F	13	13
36	2	2
37	6	8
38	15	16
39	2	2
40	2	2
41A	3	3
41F	2	2
42	2	2
43	1	1
44	0	1
45	2	2
46	3	6
47A	1	1
47F	1	1
48	2	2

## Sheet: Dev Differences
Single Sample Testing: Development Samples from PneumoCaT Submission PRJEB14267
Note: Only samples with call differences are listed.
Testing Result	Sample	Accession		Serotyping Result	PneumoCaT Call	SeroBA Call		SeroCall Calls
Minor	PHESPD0784	ERR1438524		2	2	2		2	0.983	3	0.017
Minor	PHESPD0410	ERR1438150		6E(6B)	23F	23F		23F	0.953	23B	0.047
Minor	PHESPD0419	ERR1438159		6E(6B)	6E(6B)	6E(6B)		6E(6B)	0.987	7B	0.013
Minor	PHESPD0418	ERR1438158		7B	7C	7B		7B	0.98	6E(6B)	0.02
Minor	PHESPD0574	ERR1438314		7F	7F	7F		7F	0.984	7A	0.016
Minor	PHESPD0179	ERR1437919		9N	9N	9N		9N	0.984	9A	0.016
Minor	PHESPD0568	ERR1438308		9V	9L	9V		9V	0.96	18B/18C	0.04
Minor	PHESPD0770	ERR1438510		10F	10F	10F		10F	0.952	9A	0.029	11A	0.019
Minor	PHESPD0315	ERR1438055		11A	11A	11A		11A	0.985	11B/11C	0.015
Minor	PHESPD0316	ERR1438056		11A	11A	11A		11A	0.957	11B/11C	0.027	27	0.01	22A	0.006
Minor	PHESPD0711	ERR1438451		11A	11A	11A		11A	0.996	9A	0.004
Minor	PHESPD0689	ERR1438429		12F	12F	12F		12F	0.991	15A	0.009
Minor	PHESPD0700	ERR1438440		19A	19A	19A		19A	0.99	11A	0.01
Minor	PHESPD0160	ERR1437900		22A	22A	22A		22A	0.995	27	0.005
Minor	PHESPD0219	ERR1437959		22A	22A	22A		22A	0.992	38	0.008
Minor	PHESPD0686	ERR1438426		22F	22F	22F		22F	0.993	23A	0.007
Minor	PHESPD0735	ERR1438475		23B	23B	23B		23B	0.989	19A	0.011
Minor	PHESPD0539	ERR1438279		35B	35B	35B		35B	0.995	35F	0.005
Minor	PHESPD0356	ERR1438096		37	37	37		37	0.99	33F	0.01
Minor	PHESPD0584	ERR1438324		38	38	38		38	0.994	25A	0.006
Minor	PHESPD0003	ERR1437743		46	46	46		46	0.995	38	0.005
Serogroup	PHESPD0439	ERR1438179		6A	6A	6A		6A	0.916	6B	0.084
Serogroup	PHESPD0413	ERR1438153		6B	6B	6B		6B	0.753	6A	0.247
Serogroup	PHESPD0095	ERR1437835		6D	6D	6D		6C	1
Serogroup	PHESPD0840	ERR1438580		6D	6D	6D		6C	1
Serogroup	PHESPD0559	ERR1438299		6E(6B)	6E(6B)	6E(6B)		6E(6A)	1
Serogroup	PHESPD0134	ERR1437874		9A	9L	9A		9V	1
Serogroup	PHESPD0139	ERR1437879		9A	9V	9A		9A/9V	1
Serogroup	PHESPD0153	ERR1437893		9A	9A	9A		9V	1
Serogroup	PHESPD0188	ERR1437928		9A	9A	9V		9V	1
Serogroup	PHESPD0294	ERR1438034		18B	18B	18B		18C	1
Serogroup	PHESPD0029	ERR1437769		18C	18C	18C		18B	1
Serogroup	PHESPD0567	ERR1438307		18C	18C	18C		18B	1
Serogroup	PHESPD0173	ERR1437913		33F	33F	33F		33A/33F	1
Serogroup	PHESPD0247	ERR1437987		33F	33F	33F		33A/33F	1
Serogroup	PHESPD0287	ERR1438027		33F	33F	33F		33A/33F	1
Serogroup	PHESPD0635	ERR1438375		33F	33F	33F		33A/33F	1
Serogroup	PHESPD0671	ERR1438411		33F	33F	33F		33A	1
Serogroup	PHESPD0870	ERR1438610		33F	33F	33F		33A/33F	1
Serogroup	PHESPD0076	ERR1437816		44	12B	44		12B	1
Serogroup	PHESPD0131	ERR1437871		46	46	46		12B/46	1
Serogroup	PHESPD0136	ERR1437876		46	46	46		12F/46	1
Discrepant	PHESPD0558	ERR1438298		6E(6B)	11E	11A		11A	1
Discrepant	PHESPD0738	ERR1438478		7B	7C	Serotype undetermined		7B	1
Discrepant	PHESPD0088	ERR1437828		7C	7C	7C		7C	0.932	7B	0.068
Discrepant	PHESPD0846	ERR1438586		Novel 7	7B	Serotype undetermined		7B	1
Discrepant	PHESPD0200	ERR1437940		9A	9A	9A		9V	0.858	9N	0.142
Discrepant	PHESPD0196	ERR1437936		28F	28A	28F		28A	1
Discrepant	PHESPD0475	ERR1438215		28F	28F	28F		28A	1
Discrepant	PHESPD0827	ERR1438567		28F	28F	28F		28A	1
Discrepant	PHESPD0177	ERR1437917		33B	33B	33B		33D	1
Discrepant	PHESPD0357	ERR1438097		37	untypable	37		38	0.521	37	0.479

## Sheet: Val MatchCnts
Single Sample Testing: Validation Samples from PneumoCaT Submission PRJEB14267
Serotype	# Matched	# Tested
NTR	16	19
1	39	40
2	8	9
3	45	45
4	43	43
5	39	41
06A	39	41
06B	41	41
06C	21	22
06D	2	3
07A	5	5
07B	2	3
07C	23	24
07F	37	39
8	68	71
Serogroup 9	1	1
09A	3	5
09L	1	1
09N	41	43
09V	37	45
10A	41	42
10B	7	7
10F	19	22
11A	38	45
11B	1	2
11C	1	4
12A	1	2
12B	23	24
12F	42	43
13	19	20
14	41	43
15A	190	196
15B/15C	71	75
15F	0	2
16F	20	22
17F	40	42
18A	9	11
18B	0	8
18C	33	42
18F	4	5
19A	244	247
19B	1	1
19C	1	1
19F	39	42
20	39	41
21	20	21
22A	2	2
22F	43	45
23A	22	22
23B	78	81
23F	36	38
Serogroup 24	6	6
24A/24B/24F	27	28
25F	0	1
27	24	24
28A	18	19
28F	1	1
29	14	17
31	21	23
Serogroup 33	1	2
33A	3	3
33B	0	1
33C	1	1
33F	29	43
34	22	23
35A	19	22
35A/42?	1	1
35B	26	29
35C	2	2
35F	22	22
36	5	5
37	19	23
38	18	21
39	2	2
41A	1	1
48	5	5
NOVEL PATTERN	0	1
36	2	2
37	6	8
38	15	16
39	2	2
40	2	2
41A	3	3
41F	2	2
42	2	2
43	1	1
44	0	1
45	2	2
46	3	6
47A	1	1
47F	1	1
48	2	2

## Sheet: Val Differences
Single Sample Testing: Validation Samples from PneumoCaT Submission PRJEB14267
Note: Only samples with call differences are listed.
Testing Result	Sample	Accession		Serotyping Result	PneumoCaT Call	SeroBA Call		SeroCall Calls
Match	PHESPV1188			9V	9V	9L		9V	1
Match	PHESPV1847			15B/15C	15A	15A		15A	1
Match	PHESPV1848			15B/15C	15A	15A		15A	1
Match	PHESPV1868			15B/15C	15A	15A		15A	1
Match	PHESPV1869			15B/15C	15A	15A		15A	1
Match	PHESPV1200			07B	24	24		24A/24B/24F	1
Match	PHESPV1790			20	24	24		24A/24B/24F	1
Minor	PHESPV1289	ERR1440078		NTR	8	8		8	0.995	33B	0.005
Minor	PHESPV1592	ERR1440377		1	1	1		1	0.996	35F	0.004
Minor	PHESPV0181	ERR1438971		2	2	2		2	0.991	11B/11C	0.009
Minor	PHESPV0994	ERR1439783		5	5	5		5	0.992	37	0.008
Minor	PHESPV1089	ERR1439878		5	5	5		5	0.99	34	0.01
Minor	PHESPV0832	ERR1439621		06A	6A	6A		6A	0.991	35B	0.009
Minor	PHESPV1231	ERR1440020		06C	6C	6C		6C	0.975	45	0.025
Minor	PHESPV0070	ERR1438860		06D	6D	6D		6D	0.976	6C	0.024
Minor	PHESPV0253	ERR1439042		07B	7B	7B		7B	0.987	19A	0.013
Minor	PHESPV0993	ERR1439782		07C	7C	7C		7C	0.995	23F	0.005
Minor	PHESPV0139	ERR1438929		07F	7F	7F		7F	0.994	8	0.006
Minor	PHESPV1308	ERR1440097		07F	7F	7F		7F	0.996	3	0.004
Minor	PHESPV1232	ERR1440021		8	8	8		8	0.986	19A	0.009	16F	0.005
Minor	PHESPV1294	ERR1440083		8	8	8		8	0.995	19A	0.005
Minor	PHESPV1373	ERR1440160		8	8	8		8	0.997	11A/11D	0.003
Minor	PHESPV1313	ERR1440102		09N	9N	9N		9N	0.993	8	0.007
Minor	PHESPV1381	ERR1440168		09N	9N	9N		9N	0.991	11A/11D	0.009
Minor	PHESPV0370	ERR1439159		09V	9V	9V		9V	0.989	9A	0.011
Minor	PHESPV0661	ERR1439450		09V	9V	9V		9V	0.994	9A	0.006
Minor	PHESPV0842	ERR1439631		09V	9V	9V		9V	0.983	35B	0.017
Minor	PHESPV0887	ERR1439676		09V	9V	9V		9V	0.987	9A	0.013
Minor	PHESPV1608	ERR1440393		09V	9V	9V		9V	0.991	9A	0.009
Minor	PHESPV1492	ERR1440277		10A	10A	10A		10A	0.99	7B	0.01
Minor	PHESPV1584	ERR1440369		10F	10F	10F		10F	0.996	20	0.004
Minor	PHESPV0120	ERR1438910		11A	11A	11A		11A	0.987	11D	0.013
Minor	PHESPV0532	ERR1439321		11A	11A	11A		11A	0.958	11C	0.028	11B	0.015
Minor	PHESPV0736	ERR1439525		11A	11A	11A		11A	0.99	22F	0.007	6A/6B/6C/6D	0.003
Minor	PHESPV1605	ERR1440390		11A	11A	11A		11A	0.985	11B	0.015
Minor	PHESPV1756	ERR1440541		11A	11A	11A		11A	0.959	11C	0.024	11B	0.017
Minor	PHESPV0788	ERR1439577		11B	11B	11B		11B	0.991	37	0.004	19A	0.004
Minor	PHESPV0891	ERR1439680		11C	11A	11A		11A	0.992	27	0.008
Minor	PHESPV0016	ERR1438806		12B	12F	12F		12F	0.981	34	0.014	3	0.005
Minor	PHESPV0046	ERR1438836		12F	12F	12F		12F	0.994	17F	0.006
Minor	PHESPV0937	ERR1439726		13	13	13		13	0.992	10F	0.008
Minor	PHESPV1464	ERR1440249		14	14	14		14	0.995	18A	0.005
Minor	PHESPV0314	ERR1439103		15A	15A	15A		15A	0.997	15B/15C	0.003
Minor	PHESPV0316	ERR1439105		15A	15A	15A		15A	0.98	35B	0.02
Minor	PHESPV0400	ERR1439189		15A	15A	15A		15A	0.991	15B/15C	0.009
Minor	PHESPV0431	ERR1439220		15A	15A	15A		15A	0.996	15B/15C	0.004
Minor	PHESPV0522	ERR1439311		15A	15A	15A		15A	0.99	15B/15C	0.01
Minor	PHESPV1361	ERR1440148		15A	15C	15A		15A	0.994	15B/15C	0.006
Minor	PHESPV0322	ERR1439111		15B/15C	15B/15C	15B		15B/15C	0.99	15A	0.01
Minor	PHESPV0438	ERR1439227		15B/15C	15C	15B		15B/15C	0.99	15A	0.01
Minor	PHESPV0462	ERR1439251		15B/15C	15B	15B		15B/15C	0.976	4	0.024
Minor	PHESPV1709	ERR1440494		16F	16F	16F		16F	0.995	10A	0.005
Minor	PHESPV1724	ERR1440509		16F	16F	16F		16F	0.995	17F	0.005
Minor	PHESPV1320	ERR1440109		17F	17F	17F		17F	0.997	31	0.003
Minor	PHESPV1561	ERR1440346		17F	17F	17F		17F	0.988	23B	0.012
Minor	PHESPV0833	ERR1439622		18A	18C	18A		18A	0.973	18C	0.027
Minor	PHESPV1551	ERR1440336		18A	18A	18A		18A	0.99	17F	0.006	9A	0.005
Minor	PHESPV1009	ERR1439798		18C	18C	18C		18C	0.994	15F	0.006
Minor	PHESPV0001	ERR1438791		18F	3	3		3	0.988	18F	0.007	48	0.005
Minor	PHESPV0245	ERR1439034		19A	19A	19A		19A	0.998	35B	0.002
Minor	PHESPV1274	ERR1440063		19A	19A	19A		19A	0.986	35F	0.014
Minor	PHESPV0220	ERR1439009		19F	19F	19F		19F	0.995	23B1	0.005
Minor	PHESPV0234	ERR1439023		19F	19F	19F		19F	0.998	23B1	0.002
Minor	PHESPV1562	ERR1440347		19F	19F	19F		19F	0.996	31	0.004
Minor	PHESPV0089	ERR1438879		20	20	20		20	0.994	22F	0.006
Minor	PHESPV1583	ERR1440368		20	20	20		20	0.996	35F	0.004
Minor	PHESPV1544	ERR1440329		21	21	21		21	0.997	17F	0.003
Minor	PHESPV1324	ERR1440113		22F	22F	22F		22F	0.995	8	0.005
Minor	PHESPV1383	ERR1440170		22F	22F	22F		22F	0.987	8	0.013
Minor	PHESPV1438	ERR1440224		24A/24B/24F	serogroup 24	24		24A/24B/24F	0.96	45	0.04
Minor	PHESPV0827	ERR1439616		25F	25F	25F		25F	0.98	23B1	0.02
Minor	PHESPV0491	ERR1439280		28A	28A	28A		28A	0.996	7C	0.004
Minor	PHESPV1550	ERR1440335		31	31	31		31	0.992	38	0.008
Minor	PHESPV1607	ERR1440392		31	31	31		31	0.941	11A	0.059
Minor	PHESPV1093	ERR1439882		34	34	34		34	0.987	13	0.013
Minor	PHESPV0654	ERR1439443		35A	35B	35B		35B	0.992	10F	0.008
Minor	PHESPV1014	ERR1439803		35A	35B	35B		35B	0.991	17F	0.009
Minor	PHESPV0230	ERR1439019		35B	35B	35B		35B	0.997	19A	0.003
Minor	PHESPV0240	ERR1439029		35B	35B	35B		35B	0.994	19A	0.006
Minor	PHESPV0242	ERR1439031		35B	35B	35B		35B	0.997	19A	0.003
Minor	PHESPV1034	ERR1439823		37	37	37		37	0.988	18C	0.008	10F	0.005
Minor	PHESPV1882	ERR1440667		37	37	37		37	0.989	33F	0.011
Minor	PHESPV1569	ERR1440354		38	38	38		38	0.996	19F	0.004
Minor	PHESPV1711	ERR1440496		38	38	38		38	0.995	10A	0.005
Serogroup	PHESPV1640			06A	6E(6A)	6E(6A)		6E(6A)/6E(6B)	1
Serogroup	PHESPV0012	ERR1438802		09A	9A	9V		9V	0.991	3	0.009
Serogroup	PHESPV0787	ERR1439576		09A	9A	9A		9V	0.996	19A	0.004
Serogroup	PHESPV0893	ERR1439682		09V	9V	9V		9A	1
Serogroup	PHESPV1912	ERR1440697		09V	9V	9V		9A	1
Serogroup	PHESPV1913	ERR1440698		09V	9V	9V		9A	1
Serogroup	PHESPV0839	ERR1439628		11C	11E	11A		11A	1
Serogroup	PHESPV1567	ERR1440352		12A	46	Serotype undetermined		12A/12B	1
Serogroup	PHESPV0912	ERR1439701		14	15B	15B		15B/15C	1
Serogroup	PHESPV0448	ERR1439237		15F	15B	15B		15B/15C	1
Serogroup	PHESPV0562	ERR1439351		15F	15B	15B		15B/15C	1
Serogroup	PHESPV0022	ERR1438812		18B	18B	18B		18C	1
Serogroup	PHESPV0186	ERR1438976		18B	18B	18B		18C	1
Serogroup	PHESPV0249	ERR1439038		18B	18B	18B		18C	1
Serogroup	PHESPV1916	ERR1440701		18B	18B	18B		18C	1
Serogroup	PHESPV2022	ERR1440807		18B	18B	18B		18C	1
Serogroup	PHESPV2024	ERR1440809		18B	18B	18B		18C	0.923	18B	0.077
Serogroup	PHESPV2048	ERR1440833		18B	18B	18B		18C	1
Serogroup	PHESPV2064	ERR1440849		18B	18B	18B		18C	1
Serogroup	PHESPV0928	ERR1439717		18C	18C	18C		18B	1
Serogroup	PHESPV0932	ERR1439721		18C	18C	18C		18B	1
Serogroup	PHESPV1515	ERR1440300		18C	18C	18C		18B	1
Serogroup	PHESPV1838	ERR1440623		18C	18B	18B		18C	1
Serogroup	PHESPV1841	ERR1440626		18C	18C	18C		18B	1
Serogroup	PHESPV1861	ERR1440646		18C	18C	18C		18B	1
Serogroup	PHESPV1872	ERR1440657		18C	18B	18B		18C	0.976	18B	0.024
Serogroup	PHESPV1811	ERR1440596		Serogroup 33	33F	33F		33A	1
Serogroup	PHESPV0140	ERR1438930		33F	33F	33F		33A/33F	1
Serogroup	PHESPV0150	ERR1438940		33F	33A/33F	33F		33A/33F	1
Serogroup	PHESPV1134	ERR1439923		33F	33F	33F		33A	1
Serogroup	PHESPV1138	ERR1439927		33F	33F	33F		33A/33F	1
Serogroup	PHESPV1190	ERR1439979		33F	33F	33F		33A	1
Serogroup	PHESPV1253	ERR1440042		33F	33F	33F		33A/33F	0.987	7F	0.013
Serogroup	PHESPV1314	ERR1440103		33F	33F	33F		33F	0.995	3	0.005
Serogroup	PHESPV1366	ERR1440153		33F	33F	33F		33A/33F	1
Serogroup	PHESPV1494	ERR1440279		33F	33F	33F		33A	1
Serogroup	PHESPV1694	ERR1440479		33F	33F	33F		33A/33F	1
Serogroup	PHESPV1696	ERR1440481		33F	33F	33A		33A	1
Serogroup	PHESPV1740	ERR1440525		33F	33F	33F		33A/33F	1
Serogroup	PHESPV1744	ERR1440529		33F	33A/33F	33F		33A/33F	1
Serogroup	PHESPV1770	ERR1440555		33F	33F	33F		33A/33F	1
Discrepant	PHESPV0010	ERR1438800		NTR	38	Serotype undetermined		38	1
Discrepant	PHESPV0250	ERR1439039		NTR	38	25A		38	1
Discrepant	PHESPV1101	ERR1439890		10F	10X	Failed		10B	1
Discrepant	PHESPV1955	ERR1440740		10F	38	Serotype undetermined		38	1
Discrepant	PHESPV0251	ERR1439040		11A	11A/11B/11C/ 11D/11E/11F	11A		11F	0.569	11A	0.365	11B	0.043	11C	0.023
Discrepant	PHESPV0662	ERR1439451		11A	11A	Serotype undetermined		11F	0.968	11C	0.019	11B	0.013
Discrepant	PHESPV0888	ERR1439677		11C	11A	11A		11A	0.943	18C	0.057
Discrepant	PHESPV1845	ERR1440630		15B/15C	15B	15A		15A	1
Discrepant	PHESPV0390	ERR1439179		18C	18C	Serotype undetermined		18A	0.781	18C/18F	0.219
Discrepant	PHESPV0612			19A	Failed	alternative_aliB_NT		No serotype
Discrepant	PHESPV1169	ERR1439958		23B	23B	23B		23B1	0.568	23B	0.432
Discrepant	PHESPV2013	ERR1440798		23B	23B	23B		23B	0.682	23B1	0.318
Discrepant	PHESPV2019	ERR1440804		23B	23B	23B		23B1	0.853	23B	0.147
Discrepant	PHESPV1337	ERR1440125		23F	23B	Failed		23B	0.974	7A	0.026
Discrepant	PHESPV1606	ERR1440391		23F	23B	Failed		23B	1
Discrepant	PHESPV0208	ERR1438997		29	35D	35B		35B	1
Discrepant	PHESPV1001	ERR1439790		29	35D	35B		35B	1
Discrepant	PHESPV1935	ERR1440720		29	35D	35B		35B	1
Discrepant	PHESPV0849	ERR1439638		33B	33B	33B		33D	1
Discrepant	PHESPV0663	ERR1439452		35A	35D	35B		35B	1
Discrepant	PHESPV1938	ERR1440723		37	37	alternative_aliB_NT		No serotype
Discrepant	PHESPV2070	ERR1440855		37	37	alternative_aliB_NT		No serotype
Discrepant	PHESPV0542			38	Failed	Swiss_NT		No serotype
Discrepant	PHESPV0002	ERR1438792		NOVEL PATTERN	9L	Serotype undetermined		9L	0.593	9N	0.407

## Sheet: In-silicoSamples
In-silico Mixture Testing: PneumoCaT database samples used in mixtures
Serotype	Sample	Accession	NumReads	PctCapsular
1	PHESPV0954	ERR1439743	4760626	0.0142238
2	PHESPV2020	ERR1440805	3693158	0.0102465
3	PHESPV1249	ERR1440038	4457314	0.00432189
4	PHESPV1051	ERR1439840	5618676	0.00837742
5	PHESPV0772	ERR1439561	4273042	0.0110479
6A	PHESPD0380	ERR1438299	3134962	0.00741125
6B	PHESPD0820	ERR1438739	4626286	0.00762901
6C	PHESPD0823	ERR1438742	3526702	0.00740522
6D	PHESPD0541	ERR1438460	2440682	0.00752986
6E(6A)	PHESPD0491	ERR1438410	3101748	0.0094321
6E(6B)	PHESPD0386	ERR1438305	3445126	0.00794282
7A	PHESPV1446	ERR1440232	3137234	0.0104736
7B	PHESPD0845	ERR1438764	4687896	0.0079669
7C	PHESPD0320	ERR1438239	3726484	0.00834084
7F	PHESPD0089	ERR1438008	3824550	0.0101356
8	PHESPV1108	ERR1439897	5907974	0.00639576
9A	PHESPD0091	ERR1438010	2743050	0.00872897
9L	PHESPD0140	ERR1438059	3690512	0.00549842
9N	PHESPD0472	ERR1438391	5296730	0.00606638
9V	PHESPD0094	ERR1438013	3764636	0.00717254
10A	PHESPV0486	ERR1439275	6015580	0.00397036
10B	PHESPV0793	ERR1439582	3654902	0.00977755
10C	PHESPD0008	ERR1437927	688206	0.00854686
10F	PHESPV0846	ERR1439635	5600236	0.00760932
11A	PHESPV1653	ERR1440438	5262018	0.00664954
11B	PHESPV0307	ERR1439096	4334222	0.00866084
11C	PHESPD0288	ERR1438207	3111538	0.007818
11D	PHESPD0013	ERR1437932	3604762	0.00825908
11F	PHESPD0014	ERR1437933	1316846	0.00698943
12A	PHESPD0015	ERR1437934	1879196	0.00689869
12B	PHESPD0016	ERR1437935	3071828	0.00844383
12F	PHESPV0584	ERR1439373	5982446	0.00966829
13	PHESPV0755	ERR1439544	4058188	0.00721356
14	PHESPV0225	ERR1439014	5239878	0.00724521
15A	PHESPV1244	ERR1440033	4945526	0.00760526
15B/15C	PHESPV0792	ERR1439581	5678600	0.00948086
15F	PHESPD0004	ERR1437923	2371236	0.0106898
16A	PHESPD0023	ERR1437942	1089986	0.0100992
16F	PHESPV0638	ERR1439427	5722136	0.0089568
17A	PHESPD0025	ERR1437944	3247728	0.0123853
17F	PHESPV2072	ERR1440857	7322956	0.0106659
18A	PHESPV1947	ERR1440732	3595610	0.00748413
18B	PHESPD0271	ERR1438190	2744694	0.00885199
18C	PHESPV0822	ERR1439611	4118254	0.0095759
18F	PHESPV0023	ERR1438813	3321474	0.00917484
19A	PHESPV2071	ERR1440856	11491556	0.0104914
19B	PHESPD0032	ERR1437951	3313764	0.00881354
19C	PHESPD0033	ERR1437952	2401650	0.00955093
19F	PHESPV0237	ERR1439026	6913004	0.00689801
20	PHESPV1416	ERR1440202	3549976	0.00871724
21	PHESPV2073	ERR1440858	9796774	0.0107807
22A	PHESPD0198	ERR1438117	3334424	0.0107929
22F	PHESPV1267	ERR1440056	5030800	0.0103125
23A	PHESPV0233	ERR1439022	4975056	0.00990903
23B	PHESPD0466	ERR1438385	3887466	0.00968497
23B1	PHESPD0854	ERR1438773	6366694	0.00974666
23F	PHESPV0823	ERR1439612	6719918	0.009365
24A/24B/24F	PHESPV0850	ERR1439639	5931562	0.0103922
25A	PHESPD0176	ERR1438095	2541266	0.00396495
25F	PHESPD0158	ERR1438077	4239582	0.00401832
27	PHESPD0163	ERR1438082	3865742	0.0112491
28A	PHESPV2036	ERR1440821	4177470	0.0112724
28F	PHESPD0050	ERR1437969	3982708	0.00774599
29	PHESPV0195	ERR1438984	4029738	0.00592892
31	PHESPV0790	ERR1439579	6098206	0.00947098
32A/32F	PHESPD0184	ERR1438103	3901310	0.0102284
33A	PHESPD0234	ERR1438153	3954134	0.00730628
33B	PHESPD0828	ERR1438747	3303494	0.0092829
33C	PHESPD0829	ERR1438748	4837694	0.00696448
33D	PHESPD0059	ERR1437978	1725810	0.00828944
33F	PHESPD0392	ERR1438311	5984586	0.00746785
34	PHESPV0824	ERR1439613	5581068	0.00765481
35A	PHESPV0961	ERR1439750	4297576	0.00897622
35B	PHESPV0239	ERR1439028	4007316	0.00872504
35C	PHESPD0209	ERR1438128	3386938	0.01103
35F	PHESPV0710	ERR1439499	4845448	0.00664376
36	PHESPV0188	ERR1438978	3063276	0.00948527
37	PHESPV0789	ERR1439578	6433556	0.01079
38	PHESPD0220	ERR1438139	3745504	0.00778961
39	PHESPD0813	ERR1438732	3249080	0.00469425
40	PHESPD0235	ERR1438154	2285350	0.00877152
41A	PHESPD0072	ERR1437991	2515054	0.00663763
41F	PHESPD0217	ERR1438136	2570392	0.0104918
42	PHESPD0832	ERR1438751	4272136	0.00730642
43	PHESPD0075	ERR1437994	3172116	0.00444624
45	PHESPD0077	ERR1437996	1871206	0.00951793
46	PHESPD0132	ERR1438051	2687118	0.0109962
47A	PHESPD0079	ERR1437998	3259736	0.00704106
47F	PHESPD0080	ERR1437999	3914654	0.00433959
48	PHESPV0006	ERR1438796	3975386	0.00848521

## Sheet: In-silicoCounts
In-silico Mixture Testing: Evaluation counts for Serotype/Percentage/NumReads mixtures
Serotype	Percentage	Total Reads	Call Correct, <= 15% from expected	Call Correct, > 15% from expected	Group-Level Call	Correct Call, additional second call	Serotype not called	Different serotype called
1	0.01	3500000	57	0	0	0	0	0
1	0.05	3500000	58	1	0	0	0	0
1	0.1	3500000	62	2	0	0	0	0
1	0.25	3500000	69	4	0	0	0	0
1	0.5	3500000	58	24	0	0	0	0
1	0.75	3500000	70	16	0	0	0	0
1	0.9	3500000	88	1	0	0	0	0
1	0.95	3500000	88	1	0	0	0	0
1	0.99	3500000	89	0	0	0	0	0
2	0.01	3500000	57	0	0	0	0	0
2	0.05	3500000	58	2	0	0	0	0
2	0.1	3500000	61	4	0	0	0	0
2	0.25	3500000	65	11	0	0	0	0
2	0.5	3500000	64	20	0	0	0	0
2	0.75	3500000	81	7	0	0	0	0
2	0.9	3500000	89	0	0	0	0	0
2	0.95	3500000	89	0	0	0	0	0
2	0.99	3500000	89	0	0	0	0	0
3	0.01	3500000	57	0	0	0	0	0
3	0.05	3500000	57	8	0	0	0	0
3	0.1	3500000	43	30	0	0	0	0
3	0.25	3500000	5	77	0	0	0	0
3	0.5	3500000	1	86	0	0	0	0
3	0.75	3500000	39	50	0	0	0	0
3	0.9	3500000	89	0	0	0	0	0
3	0.95	3500000	89	0	0	0	0	0
3	0.99	3500000	89	0	0	0	0	0
4	0.01	3500000	57	0	0	0	0	0
4	0.05	3500000	58	2	0	0	0	0
4	0.1	3500000	62	4	0	0	0	0
4	0.25	3500000	70	7	0	0	0	0
4	0.5	3500000	72	12	0	0	0	0
4	0.75	3500000	82	6	0	0	0	0
4	0.9	3500000	89	0	0	0	0	0
4	0.95	3500000	89	0	0	0	0	0
4	0.99	3500000	89	0	0	0	0	0
5	0.01	3500000	57	0	0	0	0	0
5	0.05	3500000	58	2	0	0	0	0
5	0.1	3500000	63	2	0	0	0	0
5	0.25	3500000	68	6	0	0	0	0
5	0.5	3500000	73	10	0	0	0	0
5	0.75	3500000	81	7	0	0	0	0
5	0.9	3500000	88	1	0	0	0	0
5	0.95	3500000	89	0	0	0	0	0
5	0.99	3500000	89	0	0	0	0	0
6A	0.01	3500000	6	0	10	0	42	0
6A	0.05	3500000	59	2	2	0	0	0
6A	0.1	3500000	66	2	0	0	0	0
6A	0.25	3500000	70	7	0	0	0	0
6A	0.5	3500000	74	11	0	1	0	0
6A	0.75	3500000	80	6	0	2	0	0
6A	0.9	3500000	14	0	0	0	0	0
6A	0.95	3500000	0	0	0	0	0	0
6A	0.99	3500000	0	0	0	0	0	0
6B	0.01	3500000	0	0	1	0	56	0
6B	0.05	3500000	46	0	9	0	6	0
6B	0.1	3500000	65	1	1	0	0	0
6B	0.25	3500000	35	42	0	0	0	0
6B	0.5	3500000	17	69	0	0	0	0
6B	0.75	3500000	13	75	0	0	0	0
6B	0.9	3500000	45	44	0	0	0	0
6B	0.95	3500000	83	6	0	0	0	0
6B	0.99	3500000	89	0	0	0	0	0
6C	0.01	3500000	18	0	38	0	1	0
6C	0.05	3500000	56	2	2	2	0	0
6C	0.1	3500000	61	4	0	2	0	0
6C	0.25	3500000	67	9	0	1	0	0
6C	0.5	3500000	68	17	0	1	0	0
6C	0.75	3500000	82	5	0	1	0	0
6C	0.9	3500000	88	0	0	1	0	0
6C	0.95	3500000	89	0	0	0	0	0
6C	0.99	3500000	89	0	0	0	0	0
6D	0.01	3500000	1	0	0	0	57	0
6D	0.05	3500000	22	0	1	0	39	0
6D	0.1	3500000	64	0	1	0	3	0
6D	0.25	3500000	12	66	0	0	0	0
6D	0.5	3500000	6	79	0	1	0	0
6D	0.75	3500000	0	8	0	0	0	0
6D	0.9	3500000	0	0	0	0	0	0
6D	0.95	3500000	0	0	0	0	0	0
6D	0.99	3500000	0	0	0	0	0	0
6E(6A)	0.01	3500000	24	0	0	0	18	16
6E(6A)	0.05	3500000	35	2	3	0	0	21
6E(6A)	0.1	3500000	51	1	3	0	0	12
6E(6A)	0.25	3500000	63	4	0	0	0	9
6E(6A)	0.5	3500000	51	19	0	0	0	14
6E(6A)	0.75	3500000	64	15	0	0	0	9
6E(6A)	0.9	3500000	30	1	0	0	0	2
6E(6A)	0.95	3500000	0	0	0	0	0	0
6E(6A)	0.99	3500000	0	0	0	0	0	0
6E(6B)	0.01	3500000	26	0	0	0	7	25
6E(6B)	0.05	3500000	49	1	0	0	0	11
6E(6B)	0.1	3500000	44	4	2	0	0	16
6E(6B)	0.25	3500000	62	8	0	0	0	7
6E(6B)	0.5	3500000	66	14	0	0	0	5
6E(6B)	0.75	3500000	77	8	0	0	0	3
6E(6B)	0.9	3500000	88	0	0	0	0	1
6E(6B)	0.95	3500000	86	0	0	0	0	3
6E(6B)	0.99	3500000	0	0	0	0	0	0
7A	0.01	3500000	47	0	2	0	2	7
7A	0.05	3500000	58	2	1	0	0	0
7A	0.1	3500000	64	2	0	0	0	0
7A	0.25	3500000	70	6	0	0	0	0
7A	0.5	3500000	74	10	0	0	0	0
7A	0.75	3500000	83	5	0	0	0	0
7A	0.9	3500000	61	0	0	0	0	0
7A	0.95	3500000	3	0	0	0	0	0
7A	0.99	3500000	0	0	0	0	0	0
7B	0.01	3500000	50	0	0	0	7	0
7B	0.05	3500000	61	0	0	0	0	0
7B	0.1	3500000	64	2	0	0	0	0
7B	0.25	3500000	72	5	0	0	0	0
7B	0.5	3500000	51	34	0	0	0	0
7B	0.75	3500000	54	34	0	0	0	0
7B	0.9	3500000	84	5	0	0	0	0
7B	0.95	3500000	88	1	0	0	0	0
7B	0.99	3500000	89	0	0	0	0	0
7C	0.01	3500000	57	0	0	0	0	0
7C	0.05	3500000	57	3	0	0	0	0
7C	0.1	3500000	64	2	0	0	0	0
7C	0.25	3500000	72	5	0	0	0	0
7C	0.5	3500000	68	16	0	0	0	0
7C	0.75	3500000	82	6	0	0	0	0
7C	0.9	3500000	88	1	0	0	0	0
7C	0.95	3500000	89	0	0	0	0	0
7C	0.99	3500000	89	0	0	0	0	0
7F	0.01	3500000	33	0	0	0	9	15
7F	0.05	3500000	54	2	2	0	0	2
7F	0.1	3500000	61	3	0	0	0	1
7F	0.25	3500000	70	6	0	0	0	0
7F	0.5	3500000	73	11	0	0	0	0
7F	0.75	3500000	81	7	0	0	0	0
7F	0.9	3500000	88	1	0	0	0	0
7F	0.95	3500000	89	0	0	0	0	0
7F	0.99	3500000	89	0	0	0	0	0
8	0.01	3500000	57	0	0	0	0	0
8	0.05	3500000	61	3	0	0	0	0
8	0.1	3500000	62	9	0	0	0	0
8	0.25	3500000	52	27	0	0	0	0
8	0.5	3500000	44	42	0	0	0	0
8	0.75	3500000	77	11	0	0	0	0
8	0.9	3500000	89	0	0	0	0	0
8	0.95	3500000	89	0	0	0	0	0
8	0.99	3500000	89	0	0	0	0	0
9A	0.01	3500000	47	0	0	0	5	6
9A	0.05	3500000	58	2	1	0	0	0
9A	0.1	3500000	64	3	0	0	0	0
9A	0.25	3500000	70	7	0	0	0	0
9A	0.5	3500000	73	11	0	0	0	0
9A	0.75	3500000	76	5	0	0	0	0
9A	0.9	3500000	0	0	0	0	0	0
9A	0.95	3500000	0	0	0	0	0	0
9A	0.99	3500000	0	0	0	0	0	0
9L	0.01	3500000	53	0	0	0	4	0
9L	0.05	3500000	64	0	0	0	0	0
9L	0.1	3500000	70	2	0	0	0	0
9L	0.25	3500000	61	19	0	1	0	0
9L	0.5	3500000	23	63	0	0	0	0
9L	0.75	3500000	27	60	0	2	0	0
9L	0.9	3500000	71	17	0	1	0	0
9L	0.95	3500000	87	1	0	1	0	0
9L	0.99	3500000	88	0	0	1	0	0
9N	0.01	3500000	57	0	0	0	0	0
9N	0.05	3500000	62	2	0	0	0	0
9N	0.1	3500000	69	3	0	0	0	0
9N	0.25	3500000	73	6	0	0	0	0
9N	0.5	3500000	75	11	0	0	0	0
9N	0.75	3500000	83	6	0	0	0	0
9N	0.9	3500000	89	0	0	0	0	0
9N	0.95	3500000	89	0	0	0	0	0
9N	0.99	3500000	89	0	0	0	0	0
10A	0.01	3500000	56	0	0	0	1	0
10A	0.05	3500000	64	2	0	0	0	0
10A	0.1	3500000	71	2	0	0	0	0
10A	0.25	3500000	73	9	0	0	0	0
10A	0.5	3500000	76	12	0	0	0	0
10A	0.75	3500000	82	7	0	0	0	0
10A	0.9	3500000	88	1	0	0	0	0
10A	0.95	3500000	89	0	0	0	0	0
10A	0.99	3500000	89	0	0	0	0	0
10B	0.01	3500000	57	0	0	0	0	0
10B	0.05	3500000	58	2	0	0	0	0
10B	0.1	3500000	62	3	0	0	0	0
10B	0.25	3500000	69	7	0	0	0	0
10B	0.5	3500000	73	11	0	0	0	0
10B	0.75	3500000	82	6	0	0	0	0
10B	0.9	3500000	89	0	0	0	0	0
10B	0.95	3500000	89	0	0	0	0	0
10B	0.99	3500000	89	0	0	0	0	0
10C	0.01	3500000	58	0	0	0	0	0
10C	0.05	3500000	58	3	0	0	0	0
10C	0.1	3500000	62	5	0	0	0	0
10C	0.25	3500000	7	2	0	0	0	0
10C	0.5	3500000	0	0	0	0	0	0
10C	0.75	3500000	0	0	0	0	0	0
10C	0.9	3500000	0	0	0	0	0	0
10C	0.95	3500000	0	0	0	0	0	0
10C	0.99	3500000	0	0	0	0	0	0
10F	0.01	3500000	57	0	0	0	0	0
10F	0.05	3500000	59	2	0	0	0	0
10F	0.1	3500000	63	4	0	0	0	0
10F	0.25	3500000	67	10	0	0	0	0
10F	0.5	3500000	66	20	0	0	0	0
10F	0.75	3500000	80	8	0	0	0	0
10F	0.9	3500000	89	0	0	0	0	0
10F	0.95	3500000	89	0	0	0	0	0
10F	0.99	3500000	89	0	0	0	0	0
11A	0.01	3500000	0	0	2	0	55	0
11A	0.05	3500000	21	0	37	0	6	0
11A	0.1	3500000	40	0	29	0	1	0
11A	0.25	3500000	4	64	11	0	0	0
11A	0.5	3500000	2	84	0	0	0	0
11A	0.75	3500000	2	86	0	0	0	0
11A	0.9	3500000	5	84	0	0	0	0
11A	0.95	3500000	20	69	0	0	0	0
11A	0.99	3500000	88	1	0	0	0	0
11B	0.01	3500000	4	0	53	0	0	0
11B	0.05	3500000	31	0	29	0	0	0
11B	0.1	3500000	26	2	38	0	0	0
11B	0.25	3500000	57	12	8	0	0	0
11B	0.5	3500000	64	20	0	0	0	0
11B	0.75	3500000	80	8	0	0	0	0
11B	0.9	3500000	89	0	0	0	0	0
11B	0.95	3500000	89	0	0	0	0	0
11B	0.99	3500000	89	0	0	0	0	0
11C	0.01	3500000	28	0	30	0	0	0
11C	0.05	3500000	54	3	5	0	0	0
11C	0.1	3500000	63	3	1	0	0	0
11C	0.25	3500000	63	14	0	0	0	0
11C	0.5	3500000	61	25	0	0	0	0
11C	0.75	3500000	79	9	0	0	0	0
11C	0.9	3500000	11	0	0	0	0	0
11C	0.95	3500000	0	0	0	0	0	0
11C	0.99	3500000	0	0	0	0	0	0
11D	0.01	3500000	21	1	35	0	0	0
11D	0.05	3500000	56	2	2	0	0	0
11D	0.1	3500000	63	3	0	0	0	0
11D	0.25	3500000	67	10	0	0	0	0
11D	0.5	3500000	71	13	0	0	0	0
11D	0.75	3500000	82	6	0	0	0	0
11D	0.9	3500000	89	0	0	0	0	0
11D	0.95	3500000	89	0	0	0	0	0
11D	0.99	3500000	89	0	0	0	0	0
11F	0.01	3500000	58	0	0	0	0	0
11F	0.05	3500000	63	2	0	0	0	0
11F	0.1	3500000	66	3	0	0	0	0
11F	0.25	3500000	70	8	0	0	0	0
11F	0.5	3500000	1	2	0	0	0	0
11F	0.75	3500000	0	0	0	0	0	0
11F	0.9	3500000	0	0	0	0	0	0
11F	0.95	3500000	0	0	0	0	0	0
11F	0.99	3500000	0	0	0	0	0	0
12A	0.01	3500000	36	0	0	0	22	0
12A	0.05	3500000	64	1	0	0	0	0
12A	0.1	3500000	68	2	0	0	0	0
12A	0.25	3500000	71	8	0	0	0	0
12A	0.5	3500000	27	9	0	0	0	0
12A	0.75	3500000	0	0	0	0	0	0
12A	0.9	3500000	0	0	0	0	0	0
12A	0.95	3500000	0	0	0	0	0	0
12A	0.99	3500000	0	0	0	0	0	0
12B	0.01	3500000	52	0	0	0	6	0
12B	0.05	3500000	59	2	0	0	0	0
12B	0.1	3500000	65	2	0	0	0	0
12B	0.25	3500000	70	7	0	0	0	0
12B	0.5	3500000	73	11	0	0	0	0
12B	0.75	3500000	81	7	0	0	0	0
12B	0.9	3500000	10	0	0	0	0	0
12B	0.95	3500000	0	0	0	0	0	0
12B	0.99	3500000	0	0	0	0	0	0
12F	0.01	3500000	21	0	0	0	36	0
12F	0.05	3500000	56	1	2	0	1	0
12F	0.1	3500000	61	3	1	0	0	0
12F	0.25	3500000	69	6	0	1	0	0
12F	0.5	3500000	69	14	0	1	0	0
12F	0.75	3500000	81	6	0	1	0	0
12F	0.9	3500000	88	0	0	1	0	0
12F	0.95	3500000	88	0	0	1	0	0
12F	0.99	3500000	88	0	0	1	0	0
13	0.01	3500000	57	0	0	0	0	0
13	0.05	3500000	62	2	0	0	0	0
13	0.1	3500000	62	5	0	0	0	0
13	0.25	3500000	64	14	0	0	0	0
13	0.5	3500000	61	25	0	0	0	0
13	0.75	3500000	80	8	0	0	0	0
13	0.9	3500000	89	0	0	0	0	0
13	0.95	3500000	89	0	0	0	0	0
13	0.99	3500000	89	0	0	0	0	0
14	0.01	3500000	57	0	0	0	0	0
14	0.05	3500000	62	2	0	0	0	0
14	0.1	3500000	60	7	0	0	0	0
14	0.25	3500000	58	20	0	0	0	0
14	0.5	3500000	53	33	0	0	0	0
14	0.75	3500000	78	10	0	0	0	0
14	0.9	3500000	89	0	0	0	0	0
14	0.95	3500000	89	0	0	0	0	0
14	0.99	3500000	89	0	0	0	0	0
15A	0.01	3500000	53	0	0	0	4	0
15A	0.05	3500000	59	2	0	0	0	0
15A	0.1	3500000	65	2	0	0	0	0
15A	0.25	3500000	67	6	0	4	0	0
15A	0.5	3500000	74	7	0	5	0	0
15A	0.75	3500000	74	7	0	7	0	0
15A	0.9	3500000	86	0	0	3	0	0
15A	0.95	3500000	86	0	0	3	0	0
15A	0.99	3500000	88	0	0	1	0	0
15B/15C	0.01	3500000	38	0	0	0	19	0
15B/15C	0.05	3500000	58	2	0	0	0	0
15B/15C	0.1	3500000	64	2	0	0	0	0
15B/15C	0.25	3500000	68	8	0	0	0	0
15B/15C	0.5	3500000	70	14	0	0	0	0
15B/15C	0.75	3500000	80	8	0	0	0	0
15B/15C	0.9	3500000	89	0	0	0	0	0
15B/15C	0.95	3500000	89	0	0	0	0	0
15B/15C	0.99	3500000	89	0	0	0	0	0
15F	0.01	3500000	57	0	0	0	1	0
15F	0.05	3500000	59	2	0	0	0	0
15F	0.1	3500000	62	3	0	1	0	0
15F	0.25	3500000	69	8	0	0	0	0
15F	0.5	3500000	66	17	0	1	0	0
15F	0.75	3500000	19	3	0	0	0	0
15F	0.9	3500000	0	0	0	0	0	0
15F	0.95	3500000	0	0	0	0	0	0
15F	0.99	3500000	0	0	0	0	0	0
16A	0.01	3500000	58	0	0	0	0	0
16A	0.05	3500000	59	2	0	0	0	0
16A	0.1	3500000	63	3	0	0	0	0
16A	0.25	3500000	68	8	0	0	0	0
16A	0.5	3500000	3	3	0	0	0	0
16A	0.75	3500000	0	0	0	0	0	0
16A	0.9	3500000	0	0	0	0	0	0
16A	0.95	3500000	0	0	0	0	0	0
16A	0.99	3500000	0	0	0	0	0	0
16F	0.01	3500000	57	0	0	0	0	0
16F	0.05	3500000	58	2	0	0	0	0
16F	0.1	3500000	64	2	0	0	0	0
16F	0.25	3500000	72	5	0	0	0	0
16F	0.5	3500000	72	12	0	0	0	0
16F	0.75	3500000	82	6	0	0	0	0
16F	0.9	3500000	88	1	0	0	0	0
16F	0.95	3500000	89	0	0	0	0	0
16F	0.99	3500000	89	0	0	0	0	0
17A	0.01	3500000	58	0	0	0	0	0
17A	0.05	3500000	59	2	0	0	0	0
17A	0.1	3500000	60	4	0	0	0	0
17A	0.25	3500000	66	8	0	0	0	0
17A	0.5	3500000	71	11	0	0	0	0
17A	0.75	3500000	83	5	0	0	0	0
17A	0.9	3500000	89	0	0	0	0	0
17A	0.95	3500000	28	0	0	0	0	0
17A	0.99	3500000	0	0	0	0	0	0
17F	0.01	3500000	57	0	0	0	0	0
17F	0.05	3500000	59	1	0	0	0	0
17F	0.1	3500000	62	3	0	0	0	0
17F	0.25	3500000	68	8	0	0	0	0
17F	0.5	3500000	73	11	0	0	0	0
17F	0.75	3500000	82	6	0	0	0	0
17F	0.9	3500000	89	0	0	0	0	0
17F	0.95	3500000	89	0	0	0	0	0
17F	0.99	3500000	89	0	0	0	0	0
18A	0.01	3500000	57	0	0	0	0	0
18A	0.05	3500000	60	2	0	0	0	0
18A	0.1	3500000	65	2	0	0	0	0
18A	0.25	3500000	68	9	0	0	0	0
18A	0.5	3500000	74	12	0	0	0	0
18A	0.75	3500000	83	5	0	0	0	0
18A	0.9	3500000	89	0	0	0	0	0
18A	0.95	3500000	89	0	0	0	0	0
18A	0.99	3500000	89	0	0	0	0	0
18B	0.01	3500000	21	0	1	0	11	25
18B	0.05	3500000	46	2	1	0	0	12
18B	0.1	3500000	55	3	0	1	0	8
18B	0.25	3500000	60	8	0	1	0	8
18B	0.5	3500000	71	10	0	1	0	2
18B	0.75	3500000	75	5	0	0	1	1
18B	0.9	3500000	0	0	0	0	0	0
18B	0.95	3500000	0	0	0	0	0	0
18B	0.99	3500000	0	0	0	0	0	0
18C	0.01	3500000	10	0	0	0	29	18
18C	0.05	3500000	38	2	3	0	0	17
18C	0.1	3500000	49	3	1	0	0	12
18C	0.25	3500000	53	9	0	0	0	14
18C	0.5	3500000	70	9	0	0	0	5
18C	0.75	3500000	74	7	0	0	1	6
18C	0.9	3500000	84	1	0	0	0	4
18C	0.95	3500000	87	0	0	0	0	2
18C	0.99	3500000	85	0	0	0	0	4
18F	0.01	3500000	42	0	0	0	15	1
18F	0.05	3500000	39	0	21	0	1	0
18F	0.1	3500000	51	1	14	0	0	0
18F	0.25	3500000	51	25	1	0	0	0
18F	0.5	3500000	18	65	0	1	0	0
18F	0.75	3500000	25	63	0	0	0	0
18F	0.9	3500000	69	19	0	1	0	0
18F	0.95	3500000	37	1	0	0	0	0
18F	0.99	3500000	0	0	0	0	0	0
19A	0.01	3500000	57	0	0	0	0	0
19A	0.05	3500000	58	2	0	0	0	0
19A	0.1	3500000	59	6	0	0	0	0
19A	0.25	3500000	64	12	0	0	0	0
19A	0.5	3500000	67	17	0	0	0	0
19A	0.75	3500000	81	7	0	0	0	0
19A	0.9	3500000	89	0	0	0	0	0
19A	0.95	3500000	89	0	0	0	0	0
19A	0.99	3500000	89	0	0	0	0	0
19B	0.01	3500000	58	0	0	0	0	0
19B	0.05	3500000	59	2	0	0	0	0
19B	0.1	3500000	64	2	0	0	0	0
19B	0.25	3500000	74	3	0	0	0	0
19B	0.5	3500000	68	16	0	0	0	0
19B	0.75	3500000	78	10	0	0	0	0
19B	0.9	3500000	88	1	0	0	0	0
19B	0.95	3500000	24	0	0	0	0	0
19B	0.99	3500000	0	0	0	0	0	0
19C	0.01	3500000	58	0	0	0	0	0
19C	0.05	3500000	59	2	0	0	0	0
19C	0.1	3500000	64	2	0	0	0	0
19C	0.25	3500000	74	3	0	0	0	0
19C	0.5	3500000	57	27	0	0	0	0
19C	0.75	3500000	11	3	0	0	0	0
19C	0.9	3500000	0	0	0	0	0	0
19C	0.95	3500000	0	0	0	0	0	0
19C	0.99	3500000	0	0	0	0	0	0
19F	0.01	3500000	57	0	0	0	0	0
19F	0.05	3500000	62	2	0	0	0	0
19F	0.1	3500000	66	3	0	0	0	0
19F	0.25	3500000	64	14	0	0	0	0
19F	0.5	3500000	60	26	0	0	0	0
19F	0.75	3500000	80	8	0	0	0	0
19F	0.9	3500000	89	0	0	0	0	0
19F	0.95	3500000	89	0	0	0	0	0
19F	0.99	3500000	89	0	0	0	0	0
20	0.01	3500000	57	0	0	0	0	0
20	0.05	3500000	58	2	0	0	0	0
20	0.1	3500000	62	4	0	0	0	0
20	0.25	3500000	69	8	0	0	0	0
20	0.5	3500000	69	15	0	0	0	0
20	0.75	3500000	81	7	0	0	0	0
20	0.9	3500000	89	0	0	0	0	0
20	0.95	3500000	89	0	0	0	0	0
20	0.99	3500000	89	0	0	0	0	0
21	0.01	3500000	57	0	0	0	0	0
21	0.05	3500000	57	3	0	0	0	0
21	0.1	3500000	60	5	0	0	0	0
21	0.25	3500000	65	11	0	0	0	0
21	0.5	3500000	67	16	0	0	0	0
21	0.75	3500000	79	9	0	0	0	0
21	0.9	3500000	89	0	0	0	0	0
21	0.95	3500000	89	0	0	0	0	0
21	0.99	3500000	89	0	0	0	0	0
22A	0.01	3500000	58	0	0	0	0	0
22A	0.05	3500000	59	1	0	0	0	0
22A	0.1	3500000	63	2	0	0	0	0
22A	0.25	3500000	71	5	0	0	0	0
22A	0.5	3500000	75	8	0	0	0	0
22A	0.75	3500000	81	7	0	0	0	0
22A	0.9	3500000	88	1	0	0	0	0
22A	0.95	3500000	88	0	0	0	0	0
22A	0.99	3500000	0	0	0	0	0	0
22F	0.01	3500000	57	0	0	0	0	0
22F	0.05	3500000	59	1	0	0	0	0
22F	0.1	3500000	63	2	0	0	0	0
22F	0.25	3500000	73	3	0	0	0	0
22F	0.5	3500000	53	31	0	0	0	0
22F	0.75	3500000	60	28	0	0	0	0
22F	0.9	3500000	87	2	0	0	0	0
22F	0.95	3500000	89	0	0	0	0	0
22F	0.99	3500000	89	0	0	0	0	0
23A	0.01	3500000	57	0	0	0	0	0
23A	0.05	3500000	58	2	0	0	0	0
23A	0.1	3500000	62	3	0	0	0	0
23A	0.25	3500000	68	8	0	0	0	0
23A	0.5	3500000	73	11	0	0	0	0
23A	0.75	3500000	82	6	0	0	0	0
23A	0.9	3500000	88	1	0	0	0	0
23A	0.95	3500000	89	0	0	0	0	0
23A	0.99	3500000	89	0	0	0	0	0
23B	0.01	3500000	44	0	0	0	13	0
23B	0.05	3500000	59	1	0	0	0	0
23B	0.1	3500000	63	2	0	0	0	0
23B	0.25	3500000	72	4	0	0	0	0
23B	0.5	3500000	37	47	0	0	0	0
23B	0.75	3500000	34	54	0	0	0	0
23B	0.9	3500000	83	6	0	0	0	0
23B	0.95	3500000	88	1	0	0	0	0
23B	0.99	3500000	88	1	0	0	0	0
23B1	0.01	3500000	56	1	0	0	0	0
23B1	0.05	3500000	58	2	0	0	0	0
23B1	0.1	3500000	61	4	0	0	0	0
23B1	0.25	3500000	67	9	0	0	0	0
23B1	0.5	3500000	68	16	0	0	0	0
23B1	0.75	3500000	81	7	0	0	0	0
23B1	0.9	3500000	89	0	0	0	0	0
23B1	0.95	3500000	89	0	0	0	0	0
23B1	0.99	3500000	89	0	0	0	0	0
23F	0.01	3500000	57	0	0	0	0	0
23F	0.05	3500000	58	2	0	0	0	0
23F	0.1	3500000	64	2	0	0	0	0
23F	0.25	3500000	73	4	0	0	0	0
23F	0.5	3500000	74	10	0	0	0	0
23F	0.75	3500000	83	5	0	0	0	0
23F	0.9	3500000	89	0	0	0	0	0
23F	0.95	3500000	89	0	0	0	0	0
23F	0.99	3500000	89	0	0	0	0	0
24A/24B/24F	0.01	3500000	14	0	0	0	43	0
24A/24B/24F	0.05	3500000	60	0	0	0	0	0
24A/24B/24F	0.1	3500000	62	3	0	0	0	0
24A/24B/24F	0.25	3500000	71	5	0	0	0	0
24A/24B/24F	0.5	3500000	57	27	0	0	0	0
24A/24B/24F	0.75	3500000	73	15	0	0	0	0
24A/24B/24F	0.9	3500000	85	4	0	0	0	0
24A/24B/24F	0.95	3500000	89	0	0	0	0	0
24A/24B/24F	0.99	3500000	89	0	0	0	0	0
25A	0.01	3500000	0	0	0	0	58	0
25A	0.05	3500000	51	0	13	0	3	0
25A	0.1	3500000	69	0	4	0	1	0
25A	0.25	3500000	18	65	0	0	0	0
25A	0.5	3500000	9	69	0	0	0	0
25A	0.75	3500000	0	0	0	0	0	0
25A	0.9	3500000	0	0	0	0	0	0
25A	0.95	3500000	0	0	0	0	0	0
25A	0.99	3500000	0	0	0	0	0	0
25F	0.01	3500000	0	0	13	0	44	0
25F	0.05	3500000	42	0	24	0	0	0
25F	0.1	3500000	63	2	7	0	1	0
25F	0.25	3500000	70	11	1	0	0	0
25F	0.5	3500000	32	56	0	0	0	0
25F	0.75	3500000	42	47	0	0	0	0
25F	0.9	3500000	77	12	0	0	0	0
25F	0.95	3500000	87	2	0	0	0	0
25F	0.99	3500000	89	0	0	0	0	0
27	0.01	3500000	57	0	0	0	0	0
27	0.05	3500000	58	2	0	0	0	0
27	0.1	3500000	61	3	0	0	0	0
27	0.25	3500000	67	7	0	0	0	0
27	0.5	3500000	69	13	0	0	0	0
27	0.75	3500000	82	6	0	0	0	0
27	0.9	3500000	89	0	0	0	0	0
27	0.95	3500000	89	0	0	0	0	0
27	0.99	3500000	89	0	0	0	0	0
28A	0.01	3500000	50	1	0	0	6	0
28A	0.05	3500000	58	2	0	0	0	0
28A	0.1	3500000	61	3	0	0	0	0
28A	0.25	3500000	67	7	0	0	0	0
28A	0.5	3500000	72	10	0	0	0	0
28A	0.75	3500000	80	8	0	0	0	0
28A	0.9	3500000	88	1	0	0	0	0
28A	0.95	3500000	89	0	0	0	0	0
28A	0.99	3500000	89	0	0	0	0	0
28F	0.01	3500000	56	0	0	0	1	0
28F	0.05	3500000	59	2	0	0	0	0
28F	0.1	3500000	64	2	0	0	0	0
28F	0.25	3500000	70	7	0	0	0	0
28F	0.5	3500000	72	14	0	0	0	0
28F	0.75	3500000	82	6	0	0	0	0
28F	0.9	3500000	89	0	0	0	0	0
28F	0.95	3500000	89	0	0	0	0	0
28F	0.99	3500000	89	0	0	0	0	0
29	0.01	3500000	57	0	0	0	0	0
29	0.05	3500000	62	2	0	0	0	0
29	0.1	3500000	67	5	0	0	0	0
29	0.25	3500000	69	10	0	0	0	0
29	0.5	3500000	66	20	0	0	0	0
29	0.75	3500000	82	7	0	0	0	0
29	0.9	3500000	89	0	0	0	0	0
29	0.95	3500000	89	0	0	0	0	0
29	0.99	3500000	89	0	0	0	0	0
31	0.01	3500000	57	0	0	0	0	0
31	0.05	3500000	58	2	0	0	0	0
31	0.1	3500000	64	2	0	0	0	0
31	0.25	3500000	68	8	0	0	0	0
31	0.5	3500000	75	9	0	0	0	0
31	0.75	3500000	82	6	0	0	0	0
31	0.9	3500000	88	1	0	0	0	0
31	0.95	3500000	89	0	0	0	0	0
31	0.99	3500000	89	0	0	0	0	0
32A/32F	0.01	3500000	5	0	0	0	52	0
32A/32F	0.05	3500000	53	0	0	0	7	0
32A/32F	0.1	3500000	65	0	0	0	0	0
32A/32F	0.25	3500000	2	74	0	0	0	0
32A/32F	0.5	3500000	3	81	0	0	0	0
32A/32F	0.75	3500000	3	85	0	0	0	0
32A/32F	0.9	3500000	3	86	0	0	0	0
32A/32F	0.95	3500000	12	77	0	0	0	0
32A/32F	0.99	3500000	88	1	0	0	0	0
33A	0.01	3500000	22	1	2	0	7	25
33A	0.05	3500000	46	3	5	0	1	9
33A	0.1	3500000	58	6	2	0	0	1
33A	0.25	3500000	61	16	0	0	0	0
33A	0.5	3500000	60	26	0	0	0	0
33A	0.75	3500000	79	9	0	0	0	0
33A	0.9	3500000	88	1	0	0	0	0
33A	0.95	3500000	89	0	0	0	0	0
33A	0.99	3500000	89	0	0	0	0	0
33B	0.01	3500000	57	0	0	0	1	0
33B	0.05	3500000	60	1	0	0	0	0
33B	0.1	3500000	64	2	0	0	0	0
33B	0.25	3500000	71	6	0	0	0	0
33B	0.5	3500000	65	19	0	0	0	0
33B	0.75	3500000	76	12	0	0	0	0
33B	0.9	3500000	88	1	0	0	0	0
33B	0.95	3500000	23	1	0	0	0	0
33B	0.99	3500000	0	0	0	0	0	0
33C	0.01	3500000	57	0	0	0	0	0
33C	0.05	3500000	62	2	0	0	0	0
33C	0.1	3500000	63	6	0	0	0	0
33C	0.25	3500000	66	12	0	0	0	0
33C	0.5	3500000	61	25	0	0	0	0
33C	0.75	3500000	78	10	0	0	0	0
33C	0.9	3500000	89	0	0	0	0	0
33C	0.95	3500000	89	0	0	0	0	0
33C	0.99	3500000	89	0	0	0	0	0
33D	0.01	3500000	58	0	0	0	0	0
33D	0.05	3500000	59	2	0	0	0	0
33D	0.1	3500000	63	4	0	0	0	0
33D	0.25	3500000	68	10	0	0	0	0
33D	0.5	3500000	27	7	0	0	0	0
33D	0.75	3500000	0	0	0	0	0	0
33D	0.9	3500000	0	0	0	0	0	0
33D	0.95	3500000	0	0	0	0	0	0
33D	0.99	3500000	0	0	0	0	0	0
33F	0.01	3500000	24	0	0	0	26	7
33F	0.05	3500000	38	1	17	0	2	4
33F	0.1	3500000	38	2	22	0	2	3
33F	0.25	3500000	32	6	34	0	2	3
33F	0.5	3500000	26	7	51	0	2	0
33F	0.75	3500000	19	1	65	0	2	1
33F	0.9	3500000	43	1	43	0	2	0
33F	0.95	3500000	33	0	55	0	1	0
33F	0.99	3500000	35	0	51	0	2	1
34	0.01	3500000	57	0	0	0	0	0
34	0.05	3500000	59	2	0	0	0	0
34	0.1	3500000	58	8	0	1	0	0
34	0.25	3500000	55	21	0	1	0	0
34	0.5	3500000	50	32	0	4	0	0
34	0.75	3500000	68	4	0	16	0	0
34	0.9	3500000	59	0	0	30	0	0
34	0.95	3500000	56	0	0	33	0	0
34	0.99	3500000	62	0	0	27	0	0
35A	0.01	3500000	56	0	0	0	1	0
35A	0.05	3500000	53	2	4	0	1	0
35A	0.1	3500000	59	2	5	0	0	0
35A	0.25	3500000	69	8	0	0	0	0
35A	0.5	3500000	74	10	0	0	0	0
35A	0.75	3500000	81	7	0	0	0	0
35A	0.9	3500000	88	1	0	0	0	0
35A	0.95	3500000	89	0	0	0	0	0
35A	0.99	3500000	89	0	0	0	0	0
35B	0.01	3500000	57	0	0	0	0	0
35B	0.05	3500000	57	3	0	0	0	0
35B	0.1	3500000	58	8	0	0	0	0
35B	0.25	3500000	58	19	0	0	0	0
35B	0.5	3500000	54	29	0	1	0	0
35B	0.75	3500000	78	8	0	2	0	0
35B	0.9	3500000	86	0	0	3	0	0
35B	0.95	3500000	88	0	0	1	0	0
35B	0.99	3500000	89	0	0	0	0	0
35C	0.01	3500000	45	0	0	0	4	9
35C	0.05	3500000	53	2	4	0	1	0
35C	0.1	3500000	63	2	0	0	0	0
35C	0.25	3500000	68	6	0	0	0	0
35C	0.5	3500000	74	9	0	0	0	0
35C	0.75	3500000	82	6	0	0	0	0
35C	0.9	3500000	89	0	0	0	0	0
35C	0.95	3500000	89	0	0	0	0	0
35C	0.99	3500000	0	0	0	0	0	0
35F	0.01	3500000	57	0	0	0	0	0
35F	0.05	3500000	62	1	0	1	0	0
35F	0.1	3500000	65	4	0	1	0	0
35F	0.25	3500000	68	11	0	0	0	0
35F	0.5	3500000	72	14	0	0	0	0
35F	0.75	3500000	82	6	0	0	0	0
35F	0.9	3500000	89	0	0	0	0	0
35F	0.95	3500000	89	0	0	0	0	0
35F	0.99	3500000	89	0	0	0	0	0
36	0.01	3500000	58	0	0	0	0	0
36	0.05	3500000	59	2	0	0	0	0
36	0.1	3500000	64	3	0	0	0	0
36	0.25	3500000	67	9	0	0	0	0
36	0.5	3500000	64	20	0	0	0	0
36	0.75	3500000	80	8	0	0	0	0
36	0.9	3500000	17	0	0	0	0	0
36	0.95	3500000	0	0	0	0	0	0
36	0.99	3500000	0	0	0	0	0	0
37	0.01	3500000	56	1	0	0	0	0
37	0.05	3500000	57	3	0	0	0	0
37	0.1	3500000	61	4	0	0	0	0
37	0.25	3500000	65	11	0	0	0	0
37	0.5	3500000	71	12	0	0	0	0
37	0.75	3500000	80	8	0	0	0	0
37	0.9	3500000	89	0	0	0	0	0
37	0.95	3500000	89	0	0	0	0	0
37	0.99	3500000	89	0	0	0	0	0
38	0.01	3500000	42	0	14	0	1	0
38	0.05	3500000	59	2	0	0	0	0
38	0.1	3500000	61	5	0	0	0	0
38	0.25	3500000	68	9	0	0	0	0
38	0.5	3500000	69	17	0	0	0	0
38	0.75	3500000	83	5	0	0	0	0
38	0.9	3500000	89	0	0	0	0	0
38	0.95	3500000	89	0	0	0	0	0
38	0.99	3500000	89	0	0	0	0	0
39	0.01	3500000	55	0	0	0	3	0
39	0.05	3500000	63	2	0	0	0	0
39	0.1	3500000	71	2	0	0	0	0
39	0.25	3500000	75	7	0	0	0	0
39	0.5	3500000	75	11	0	0	0	0
39	0.75	3500000	82	7	0	0	0	0
39	0.9	3500000	18	0	0	0	0	0
39	0.95	3500000	0	0	0	0	0	0
39	0.99	3500000	0	0	0	0	0	0
40	0.01	3500000	57	0	0	0	1	0
40	0.05	3500000	60	1	0	0	0	0
40	0.1	3500000	65	2	0	0	0	0
40	0.25	3500000	74	4	0	0	0	0
40	0.5	3500000	61	23	0	0	0	0
40	0.75	3500000	5	2	0	0	0	0
40	0.9	3500000	0	0	0	0	0	0
40	0.95	3500000	0	0	0	0	0	0
40	0.99	3500000	0	0	0	0	0	0
41A	0.01	3500000	58	0	0	0	0	0
41A	0.05	3500000	64	1	0	0	0	0
41A	0.1	3500000	69	2	0	0	0	0
41A	0.25	3500000	75	5	0	0	0	0
41A	0.5	3500000	67	19	0	0	0	0
41A	0.75	3500000	6	2	0	0	0	0
41A	0.9	3500000	0	0	0	0	0	0
41A	0.95	3500000	0	0	0	0	0	0
41A	0.99	3500000	0	0	0	0	0	0
41F	0.01	3500000	58	0	0	0	0	0
41F	0.05	3500000	61	0	0	0	0	0
41F	0.1	3500000	64	2	0	0	0	0
41F	0.25	3500000	74	3	0	0	0	0
41F	0.5	3500000	57	27	0	0	0	0
41F	0.75	3500000	39	17	0	0	0	0
41F	0.9	3500000	0	0	0	0	0	0
41F	0.95	3500000	0	0	0	0	0	0
41F	0.99	3500000	0	0	0	0	0	0
42	0.01	3500000	33	0	0	0	18	6
42	0.05	3500000	58	2	2	1	0	1
42	0.1	3500000	53	2	1	11	0	0
42	0.25	3500000	62	4	0	11	0	0
42	0.5	3500000	61	19	0	6	0	0
42	0.75	3500000	71	8	0	9	0	0
42	0.9	3500000	84	1	0	4	0	0
42	0.95	3500000	87	0	0	2	0	0
42	0.99	3500000	87	0	0	2	0	0
43	0.01	3500000	47	0	0	0	11	0
43	0.05	3500000	64	2	0	0	0	0
43	0.1	3500000	71	2	0	0	0	0
43	0.25	3500000	77	5	0	0	0	0
43	0.5	3500000	71	16	0	0	0	0
43	0.75	3500000	79	10	0	0	0	0
43	0.9	3500000	5	1	0	0	0	0
43	0.95	3500000	0	0	0	0	0	0
43	0.99	3500000	0	0	0	0	0	0
45	0.01	3500000	58	0	0	0	0	0
45	0.05	3500000	59	2	0	0	0	0
45	0.1	3500000	64	2	0	0	0	0
45	0.25	3500000	72	5	0	0	0	0
45	0.5	3500000	71	9	0	0	0	0
45	0.75	3500000	0	0	0	0	0	0
45	0.9	3500000	0	0	0	0	0	0
45	0.95	3500000	0	0	0	0	0	0
45	0.99	3500000	0	0	0	0	0	0
46	0.01	3500000	38	0	0	0	20	0
46	0.05	3500000	50	0	10	0	1	0
46	0.1	3500000	40	2	23	0	1	0
46	0.25	3500000	40	5	29	0	1	0
46	0.5	3500000	46	23	13	0	1	0
46	0.75	3500000	71	12	3	1	0	0
46	0.9	3500000	0	0	0	0	0	0
46	0.95	3500000	0	0	0	0	0	0
46	0.99	3500000	0	0	0	0	0	0
47A	0.01	3500000	58	0	0	0	0	0
47A	0.05	3500000	63	2	0	0	0	0
47A	0.1	3500000	66	2	0	0	0	0
47A	0.25	3500000	72	6	0	0	0	0
47A	0.5	3500000	77	9	0	0	0	0
47A	0.75	3500000	83	5	0	0	0	0
47A	0.9	3500000	85	0	0	0	0	0
47A	0.95	3500000	6	0	0	0	0	0
47A	0.99	3500000	0	0	0	0	0	0
47F	0.01	3500000	41	0	0	0	16	0
47F	0.05	3500000	64	1	0	0	0	0
47F	0.1	3500000	70	3	0	0	0	0
47F	0.25	3500000	75	7	0	0	0	0
47F	0.5	3500000	76	11	0	0	0	0
47F	0.75	3500000	83	6	0	0	0	0
47F	0.9	3500000	88	1	0	0	0	0
47F	0.95	3500000	89	0	0	0	0	0
47F	0.99	3500000	89	0	0	0	0	0
48	0.01	3500000	57	0	0	0	0	0
48	0.05	3500000	58	2	0	0	0	0
48	0.1	3500000	63	3	0	0	0	0
48	0.25	3500000	68	9	0	0	0	0
48	0.5	3500000	70	14	0	0	0	0
48	0.75	3500000	82	6	0	0	0	0
48	0.9	3500000	89	0	0	0	0	0
48	0.95	3500000	89	0	0	0	0	0
48	0.99	3500000	89	0	0	0	0	0
1	0.01	3000000	69	0	0	0	4	0
1	0.05	3000000	72	1	0	0	0	0
1	0.1	3000000	71	2	0	0	0	0
1	0.25	3000000	73	4	0	0	0	0
1	0.5	3000000	60	24	0	0	0	0
1	0.75	3000000	76	12	0	0	0	0
1	0.9	3000000	88	1	0	0	0	0
1	0.95	3000000	89	0	0	0	0	0
1	0.99	3000000	89	0	0	0	0	0
2	0.01	3000000	73	0	0	0	0	0
2	0.05	3000000	71	2	0	0	0	0
2	0.1	3000000	70	5	0	0	0	0
2	0.25	3000000	69	12	0	0	0	0
2	0.5	3000000	64	22	0	0	0	0
2	0.75	3000000	80	8	0	0	0	0
2	0.9	3000000	89	0	0	0	0	0
2	0.95	3000000	89	0	0	0	0	0
2	0.99	3000000	89	0	0	0	0	0
3	0.01	3000000	72	0	0	0	1	0
3	0.05	3000000	66	10	0	0	0	0
3	0.1	3000000	43	34	0	0	0	0
3	0.25	3000000	4	80	0	0	0	0
3	0.5	3000000	1	87	0	0	0	0
3	0.75	3000000	39	50	0	0	0	0
3	0.9	3000000	89	0	0	0	0	0
3	0.95	3000000	89	0	0	0	0	0
3	0.99	3000000	89	0	0	0	0	0
4	0.01	3000000	73	0	0	0	0	0
4	0.05	3000000	71	2	0	0	0	0
4	0.1	3000000	73	3	0	0	0	0
4	0.25	3000000	75	7	0	0	0	0
4	0.5	3000000	75	11	0	0	0	0
4	0.75	3000000	82	6	0	0	0	0
4	0.9	3000000	88	1	0	0	0	0
4	0.95	3000000	89	0	0	0	0	0
4	0.99	3000000	89	0	0	0	0	0
5	0.01	3000000	73	0	0	0	0	0
5	0.05	3000000	72	1	0	0	0	0
5	0.1	3000000	72	2	0	0	0	0
5	0.25	3000000	75	6	0	0	0	0
5	0.5	3000000	75	11	0	0	0	0
5	0.75	3000000	83	5	0	0	0	0
5	0.9	3000000	88	1	0	0	0	0
5	0.95	3000000	89	0	0	0	0	0
5	0.99	3000000	89	0	0	0	0	0
6A	0.01	3000000	3	0	9	0	61	0
6A	0.05	3000000	64	2	6	1	0	0
6A	0.1	3000000	73	2	0	1	0	0
6A	0.25	3000000	71	10	0	2	0	0
6A	0.5	3000000	74	11	0	1	0	0
6A	0.75	3000000	84	4	0	1	0	0
6A	0.9	3000000	88	0	0	1	0	0
6A	0.95	3000000	88	0	0	1	0	0
6A	0.99	3000000	89	0	0	0	0	0
6B	0.01	3000000	0	0	0	0	73	0
6B	0.05	3000000	50	0	13	0	10	0
6B	0.1	3000000	73	0	3	0	0	0
6B	0.25	3000000	32	50	0	0	0	0
6B	0.5	3000000	14	72	0	0	0	0
6B	0.75	3000000	20	68	0	0	0	0
6B	0.9	3000000	54	35	0	0	0	0
6B	0.95	3000000	83	6	0	0	0	0
6B	0.99	3000000	89	0	0	0	0	0
6C	0.01	3000000	20	0	51	0	1	1
6C	0.05	3000000	69	2	2	0	0	0
6C	0.1	3000000	70	4	0	2	0	0
6C	0.25	3000000	70	11	0	2	0	0
6C	0.5	3000000	66	18	0	2	0	0
6C	0.75	3000000	82	5	0	2	0	0
6C	0.9	3000000	88	0	0	1	0	0
6C	0.95	3000000	88	0	0	1	0	0
6C	0.99	3000000	89	0	0	0	0	0
6D	0.01	3000000	0	0	0	0	74	0
6D	0.05	3000000	12	0	2	0	60	0
6D	0.1	3000000	67	0	2	0	8	0
6D	0.25	3000000	16	66	0	0	0	0
6D	0.5	3000000	6	79	0	1	0	0
6D	0.75	3000000	6	77	0	1	0	0
6D	0.9	3000000	0	0	0	0	0	0
6D	0.95	3000000	0	0	0	0	0	0
6D	0.99	3000000	0	0	0	0	0	0
6E(6A)	0.01	3000000	19	0	0	0	39	15
6E(6A)	0.05	3000000	46	0	7	0	1	19
6E(6A)	0.1	3000000	57	0	6	0	0	13
6E(6A)	0.25	3000000	59	4	0	0	0	19
6E(6A)	0.5	3000000	49	24	0	0	0	13
6E(6A)	0.75	3000000	58	19	0	0	0	11
6E(6A)	0.9	3000000	85	0	0	0	0	4
6E(6A)	0.95	3000000	80	1	0	0	0	8
6E(6A)	0.99	3000000	85	0	0	0	0	4
6E(6B)	0.01	3000000	29	0	0	0	12	32
6E(6B)	0.05	3000000	43	2	5	0	1	22
6E(6B)	0.1	3000000	57	2	0	0	1	16
6E(6B)	0.25	3000000	59	9	0	0	0	14
6E(6B)	0.5	3000000	63	18	0	0	0	5
6E(6B)	0.75	3000000	76	6	0	0	0	6
6E(6B)	0.9	3000000	85	0	0	0	0	4
6E(6B)	0.95	3000000	88	0	0	0	0	1
6E(6B)	0.99	3000000	88	0	0	0	0	1
7A	0.01	3000000	50	0	1	0	12	10
7A	0.05	3000000	69	2	1	0	1	0
7A	0.1	3000000	73	2	0	0	0	0
7A	0.25	3000000	73	8	0	0	0	0
7A	0.5	3000000	76	10	0	0	0	0
7A	0.75	3000000	83	5	0	0	0	0
7A	0.9	3000000	88	1	0	0	0	0
7A	0.95	3000000	89	0	0	0	0	0
7A	0.99	3000000	89	0	0	0	0	0
7B	0.01	3000000	53	0	0	0	20	0
7B	0.05	3000000	73	0	0	0	0	0
7B	0.1	3000000	74	2	0	0	0	0
7B	0.25	3000000	76	6	0	0	0	0
7B	0.5	3000000	38	48	0	0	0	0
7B	0.75	3000000	60	28	0	0	0	0
7B	0.9	3000000	86	3	0	0	0	0
7B	0.95	3000000	88	1	0	0	0	0
7B	0.99	3000000	88	1	0	0	0	0
7C	0.01	3000000	73	0	0	0	0	0
7C	0.05	3000000	71	2	0	0	0	0
7C	0.1	3000000	74	2	0	0	0	0
7C	0.25	3000000	76	6	0	0	0	0
7C	0.5	3000000	72	14	0	0	0	0
7C	0.75	3000000	81	7	0	0	0	0
7C	0.9	3000000	88	1	0	0	0	0
7C	0.95	3000000	89	0	0	0	0	0
7C	0.99	3000000	89	0	0	0	0	0
7F	0.01	3000000	36	0	0	0	21	16
7F	0.05	3000000	63	2	3	0	0	5
7F	0.1	3000000	71	2	0	0	0	2
7F	0.25	3000000	76	5	0	0	0	0
7F	0.5	3000000	76	10	0	0	0	0
7F	0.75	3000000	81	7	0	0	0	0
7F	0.9	3000000	88	1	0	0	0	0
7F	0.95	3000000	89	0	0	0	0	0
7F	0.99	3000000	89	0	0	0	0	0
8	0.01	3000000	72	0	0	0	1	0
8	0.05	3000000	70	3	0	0	0	0
8	0.1	3000000	70	7	0	0	0	0
8	0.25	3000000	53	30	0	0	0	0
8	0.5	3000000	50	36	0	0	0	0
8	0.75	3000000	74	15	0	0	0	0
8	0.9	3000000	89	0	0	0	0	0
8	0.95	3000000	89	0	0	0	0	0
8	0.99	3000000	89	0	0	0	0	0
9A	0.01	3000000	45	0	1	0	13	15
9A	0.05	3000000	71	2	1	0	0	0
9A	0.1	3000000	74	2	0	0	0	0
9A	0.25	3000000	73	9	0	0	0	0
9A	0.5	3000000	75	11	0	0	0	0
9A	0.75	3000000	82	6	0	0	0	0
9A	0.9	3000000	82	0	0	0	0	0
9A	0.95	3000000	5	0	0	0	0	0
9A	0.99	3000000	0	0	0	0	0	0
9L	0.01	3000000	66	0	0	0	7	0
9L	0.05	3000000	72	1	0	0	0	0
9L	0.1	3000000	75	2	0	0	0	0
9L	0.25	3000000	66	17	0	0	0	0
9L	0.5	3000000	25	62	0	0	0	0
9L	0.75	3000000	31	58	0	0	0	0
9L	0.9	3000000	71	18	0	0	0	0
9L	0.95	3000000	88	1	0	0	0	0
9L	0.99	3000000	89	0	0	0	0	0
9N	0.01	3000000	73	0	0	0	0	0
9N	0.05	3000000	71	2	0	0	0	0
9N	0.1	3000000	72	5	0	0	0	0
9N	0.25	3000000	74	9	0	0	0	0
9N	0.5	3000000	71	15	0	0	0	0
9N	0.75	3000000	84	5	0	0	0	0
9N	0.9	3000000	89	0	0	0	0	0
9N	0.95	3000000	89	0	0	0	0	0
9N	0.99	3000000	89	0	0	0	0	0
10A	0.01	3000000	72	0	0	0	1	0
10A	0.05	3000000	75	1	0	0	0	0
10A	0.1	3000000	77	2	0	0	0	0
10A	0.25	3000000	76	8	0	0	0	0
10A	0.5	3000000	76	12	0	0	0	0
10A	0.75	3000000	83	6	0	0	0	0
10A	0.9	3000000	88	1	0	0	0	0
10A	0.95	3000000	89	0	0	0	0	0
10A	0.99	3000000	89	0	0	0	0	0
10B	0.01	3000000	73	0	0	0	0	0
10B	0.05	3000000	71	2	0	0	0	0
10B	0.1	3000000	74	2	0	0	0	0
10B	0.25	3000000	72	9	0	0	0	0
10B	0.5	3000000	75	11	0	0	0	0
10B	0.75	3000000	82	6	0	0	0	0
10B	0.9	3000000	89	0	0	0	0	0
10B	0.95	3000000	89	0	0	0	0	0
10B	0.99	3000000	89	0	0	0	0	0
10C	0.01	3000000	74	0	0	0	0	0
10C	0.05	3000000	71	3	0	0	0	0
10C	0.1	3000000	73	4	0	0	0	0
10C	0.25	3000000	19	4	0	0	0	0
10C	0.5	3000000	0	0	0	0	0	0
10C	0.75	3000000	0	0	0	0	0	0
10C	0.9	3000000	0	0	0	0	0	0
10C	0.95	3000000	0	0	0	0	0	0
10C	0.99	3000000	0	0	0	0	0	0
10F	0.01	3000000	72	0	0	0	1	0
10F	0.05	3000000	71	2	0	0	0	0
10F	0.1	3000000	71	5	0	0	0	0
10F	0.25	3000000	68	14	0	0	0	0
10F	0.5	3000000	67	19	0	0	0	0
10F	0.75	3000000	79	9	0	0	0	0
10F	0.9	3000000	89	0	0	0	0	0
10F	0.95	3000000	89	0	0	0	0	0
10F	0.99	3000000	89	0	0	0	0	0
11A	0.01	3000000	0	0	1	0	72	0
11A	0.05	3000000	20	0	31	0	22	0
11A	0.1	3000000	43	0	31	0	2	0
11A	0.25	3000000	2	69	12	0	0	0
11A	0.5	3000000	3	79	4	0	0	0
11A	0.75	3000000	4	85	0	0	0	0
11A	0.9	3000000	5	84	0	0	0	0
11A	0.95	3000000	20	69	0	0	0	0
11A	0.99	3000000	88	1	0	0	0	0
11B	0.01	3000000	7	0	62	0	4	0
11B	0.05	3000000	24	1	47	0	1	0
11B	0.1	3000000	36	3	36	0	1	0
11B	0.25	3000000	58	10	14	0	0	0
11B	0.5	3000000	69	16	1	0	0	0
11B	0.75	3000000	81	6	1	0	0	0
11B	0.9	3000000	89	0	0	0	0	0
11B	0.95	3000000	89	0	0	0	0	0
11B	0.99	3000000	89	0	0	0	0	0
11C	0.01	3000000	31	0	40	0	2	0
11C	0.05	3000000	69	2	2	0	0	0
11C	0.1	3000000	71	4	1	0	0	0
11C	0.25	3000000	65	17	0	0	0	0
11C	0.5	3000000	60	26	0	0	0	0
11C	0.75	3000000	78	10	0	0	0	0
11C	0.9	3000000	89	0	0	0	0	0
11C	0.95	3000000	89	0	0	0	0	0
11C	0.99	3000000	89	0	0	0	0	0
11D	0.01	3000000	27	1	45	0	0	0
11D	0.05	3000000	67	1	5	0	0	0
11D	0.1	3000000	73	3	0	0	0	0
11D	0.25	3000000	71	11	0	0	0	0
11D	0.5	3000000	74	12	0	0	0	0
11D	0.75	3000000	81	7	0	0	0	0
11D	0.9	3000000	89	0	0	0	0	0
11D	0.95	3000000	89	0	0	0	0	0
11D	0.99	3000000	89	0	0	0	0	0
11F	0.01	3000000	73	0	0	0	1	0
11F	0.05	3000000	72	2	0	0	0	0
11F	0.1	3000000	74	3	0	0	0	0
11F	0.25	3000000	75	9	0	0	0	0
11F	0.5	3000000	4	3	0	0	0	0
11F	0.75	3000000	0	0	0	0	0	0
11F	0.9	3000000	0	0	0	0	0	0
11F	0.95	3000000	0	0	0	0	0	0
11F	0.99	3000000	0	0	0	0	0	0
12A	0.01	3000000	37	0	0	0	37	0
12A	0.05	3000000	72	2	0	0	0	0
12A	0.1	3000000	73	4	0	0	0	0
12A	0.25	3000000	77	7	0	0	0	0
12A	0.5	3000000	68	16	0	0	0	0
12A	0.75	3000000	0	0	0	0	0	0
12A	0.9	3000000	0	0	0	0	0	0
12A	0.95	3000000	0	0	0	0	0	0
12A	0.99	3000000	0	0	0	0	0	0
12B	0.01	3000000	64	0	0	0	9	0
12B	0.05	3000000	70	2	1	0	0	0
12B	0.1	3000000	73	3	0	0	0	0
12B	0.25	3000000	73	9	0	0	0	0
12B	0.5	3000000	73	13	0	0	0	0
12B	0.75	3000000	82	6	0	0	0	0
12B	0.9	3000000	87	2	0	0	0	0
12B	0.95	3000000	89	0	0	0	0	0
12B	0.99	3000000	89	0	0	0	0	0
12F	0.01	3000000	17	0	0	0	56	0
12F	0.05	3000000	70	2	1	0	0	0
12F	0.1	3000000	71	4	0	1	0	0
12F	0.25	3000000	71	9	0	1	0	0
12F	0.5	3000000	74	11	0	1	0	0
12F	0.75	3000000	81	6	0	1	0	0
12F	0.9	3000000	87	1	0	1	0	0
12F	0.95	3000000	88	0	0	1	0	0
12F	0.99	3000000	88	0	0	1	0	0
13	0.01	3000000	73	0	0	0	0	0
13	0.05	3000000	71	2	0	0	0	0
13	0.1	3000000	72	4	0	0	0	0
13	0.25	3000000	69	14	0	0	0	0
13	0.5	3000000	63	23	0	0	0	0
13	0.75	3000000	80	9	0	0	0	0
13	0.9	3000000	89	0	0	0	0	0
13	0.95	3000000	89	0	0	0	0	0
13	0.99	3000000	89	0	0	0	0	0
14	0.01	3000000	73	0	0	0	0	0
14	0.05	3000000	71	2	0	0	0	0
14	0.1	3000000	70	6	0	0	0	0
14	0.25	3000000	61	22	0	0	0	0
14	0.5	3000000	52	34	0	0	0	0
14	0.75	3000000	81	8	0	0	0	0
14	0.9	3000000	89	0	0	0	0	0
14	0.95	3000000	89	0	0	0	0	0
14	0.99	3000000	89	0	0	0	0	0
15A	0.01	3000000	65	0	0	0	8	0
15A	0.05	3000000	71	2	0	0	0	0
15A	0.1	3000000	73	2	0	1	0	0
15A	0.25	3000000	73	6	0	3	0	0
15A	0.5	3000000	67	13	0	6	0	0
15A	0.75	3000000	75	6	0	7	0	0
15A	0.9	3000000	84	1	0	4	0	0
15A	0.95	3000000	88	0	0	1	0	0
15A	0.99	3000000	88	0	0	1	0	0
15B/15C	0.01	3000000	33	0	0	0	40	0
15B/15C	0.05	3000000	72	1	0	0	0	0
15B/15C	0.1	3000000	74	2	0	0	0	0
15B/15C	0.25	3000000	74	8	0	0	0	0
15B/15C	0.5	3000000	75	11	0	0	0	0
15B/15C	0.75	3000000	84	4	0	0	0	0
15B/15C	0.9	3000000	89	0	0	0	0	0
15B/15C	0.95	3000000	89	0	0	0	0	0
15B/15C	0.99	3000000	89	0	0	0	0	0
15F	0.01	3000000	72	0	0	0	2	0
15F	0.05	3000000	73	1	0	0	0	0
15F	0.1	3000000	74	2	0	0	0	0
15F	0.25	3000000	72	9	0	0	0	0
15F	0.5	3000000	72	14	0	0	0	0
15F	0.75	3000000	80	7	0	0	0	0
15F	0.9	3000000	3	0	0	0	0	0
15F	0.95	3000000	0	0	0	0	0	0
15F	0.99	3000000	0	0	0	0	0	0
16A	0.01	3000000	74	0	0	0	0	0
16A	0.05	3000000	72	2	0	0	0	0
16A	0.1	3000000	73	3	0	0	0	0
16A	0.25	3000000	74	8	0	0	0	0
16A	0.5	3000000	4	4	0	0	0	0
16A	0.75	3000000	0	0	0	0	0	0
16A	0.9	3000000	0	0	0	0	0	0
16A	0.95	3000000	0	0	0	0	0	0
16A	0.99	3000000	0	0	0	0	0	0
16F	0.01	3000000	73	0	0	0	0	0
16F	0.05	3000000	71	2	0	0	0	0
16F	0.1	3000000	74	2	0	0	0	0
16F	0.25	3000000	76	6	0	0	0	0
16F	0.5	3000000	70	16	0	0	0	0
16F	0.75	3000000	81	7	0	0	0	0
16F	0.9	3000000	88	1	0	0	0	0
16F	0.95	3000000	89	0	0	0	0	0
16F	0.99	3000000	89	0	0	0	0	0
17A	0.01	3000000	73	0	0	0	0	0
17A	0.05	3000000	71	2	0	0	0	0
17A	0.1	3000000	71	2	0	0	0	0
17A	0.25	3000000	72	7	0	0	0	0
17A	0.5	3000000	74	10	0	0	0	0
17A	0.75	3000000	81	7	0	0	0	0
17A	0.9	3000000	89	0	0	0	0	0
17A	0.95	3000000	89	0	0	0	0	0
17A	0.99	3000000	89	0	0	0	0	0
17F	0.01	3000000	73	0	0	0	0	0
17F	0.05	3000000	71	2	0	0	0	0
17F	0.1	3000000	72	3	0	0	0	0
17F	0.25	3000000	74	7	0	0	0	0
17F	0.5	3000000	76	10	0	0	0	0
17F	0.75	3000000	83	5	0	0	0	0
17F	0.9	3000000	89	0	0	0	0	0
17F	0.95	3000000	89	0	0	0	0	0
17F	0.99	3000000	89	0	0	0	0	0
18A	0.01	3000000	71	0	0	0	2	0
18A	0.05	3000000	71	2	0	0	0	0
18A	0.1	3000000	73	3	0	0	0	0
18A	0.25	3000000	74	9	0	0	0	0
18A	0.5	3000000	73	13	0	0	0	0
18A	0.75	3000000	82	6	0	0	0	0
18A	0.9	3000000	89	0	0	0	0	0
18A	0.95	3000000	89	0	0	0	0	0
18A	0.99	3000000	89	0	0	0	0	0
18B	0.01	3000000	30	0	0	0	22	22
18B	0.05	3000000	46	2	4	0	0	22
18B	0.1	3000000	63	3	0	0	0	10
18B	0.25	3000000	71	5	0	1	0	5
18B	0.5	3000000	70	9	0	1	0	6
18B	0.75	3000000	81	4	0	1	0	2
18B	0.9	3000000	81	0	0	1	0	3
18B	0.95	3000000	6	0	0	0	0	0
18B	0.99	3000000	0	0	0	0	0	0
18C	0.01	3000000	13	0	0	0	42	18
18C	0.05	3000000	46	0	2	0	1	24
18C	0.1	3000000	50	0	4	0	1	21
18C	0.25	3000000	63	7	1	0	0	11
18C	0.5	3000000	63	8	0	0	0	15
18C	0.75	3000000	74	6	0	0	0	8
18C	0.9	3000000	85	0	0	0	0	4
18C	0.95	3000000	86	0	0	0	0	3
18C	0.99	3000000	86	0	0	0	0	3
18F	0.01	3000000	32	0	0	0	41	0
18F	0.05	3000000	45	0	27	0	0	1
18F	0.1	3000000	61	1	14	0	0	0
18F	0.25	3000000	53	27	2	0	0	0
18F	0.5	3000000	18	67	0	1	0	0
18F	0.75	3000000	26	61	0	1	0	0
18F	0.9	3000000	71	18	0	0	0	0
18F	0.95	3000000	88	1	0	0	0	0
18F	0.99	3000000	89	0	0	0	0	0
19A	0.01	3000000	73	0	0	0	0	0
19A	0.05	3000000	71	2	0	0	0	0
19A	0.1	3000000	70	5	0	0	0	0
19A	0.25	3000000	71	10	0	0	0	0
19A	0.5	3000000	67	19	0	0	0	0
19A	0.75	3000000	81	7	0	0	0	0
19A	0.9	3000000	89	0	0	0	0	0
19A	0.95	3000000	89	0	0	0	0	0
19A	0.99	3000000	89	0	0	0	0	0
19B	0.01	3000000	73	0	0	0	0	0
19B	0.05	3000000	70	3	0	0	0	0
19B	0.1	3000000	74	2	0	0	0	0
19B	0.25	3000000	77	5	0	0	0	0
19B	0.5	3000000	72	14	0	0	0	0
19B	0.75	3000000	78	10	0	0	0	0
19B	0.9	3000000	88	1	0	0	0	0
19B	0.95	3000000	89	0	0	0	0	0
19B	0.99	3000000	89	0	0	0	0	0
19C	0.01	3000000	74	0	0	0	0	0
19C	0.05	3000000	73	1	0	0	0	0
19C	0.1	3000000	75	2	0	0	0	0
19C	0.25	3000000	75	7	0	0	0	0
19C	0.5	3000000	59	27	0	0	0	0
19C	0.75	3000000	67	20	0	0	0	0
19C	0.9	3000000	3	0	0	0	0	0
19C	0.95	3000000	0	0	0	0	0	0
19C	0.99	3000000	0	0	0	0	0	0
19F	0.01	3000000	73	0	0	0	0	0
19F	0.05	3000000	71	2	0	0	0	0
19F	0.1	3000000	73	3	0	0	0	0
19F	0.25	3000000	67	16	0	0	0	0
19F	0.5	3000000	65	21	0	0	0	0
19F	0.75	3000000	79	10	0	0	0	0
19F	0.9	3000000	89	0	0	0	0	0
19F	0.95	3000000	89	0	0	0	0	0
19F	0.99	3000000	89	0	0	0	0	0
20	0.01	3000000	72	0	0	0	1	0
20	0.05	3000000	71	2	0	0	0	0
20	0.1	3000000	73	3	0	0	0	0
20	0.25	3000000	71	11	0	0	0	0
20	0.5	3000000	73	13	0	0	0	0
20	0.75	3000000	82	6	0	0	0	0
20	0.9	3000000	89	0	0	0	0	0
20	0.95	3000000	89	0	0	0	0	0
20	0.99	3000000	89	0	0	0	0	0
21	0.01	3000000	73	0	0	0	0	0
21	0.05	3000000	71	2	0	0	0	0
21	0.1	3000000	71	4	0	0	0	0
21	0.25	3000000	68	13	0	0	0	0
21	0.5	3000000	66	20	0	0	0	0
21	0.75	3000000	81	7	0	0	0	0
21	0.9	3000000	89	0	0	0	0	0
21	0.95	3000000	89	0	0	0	0	0
21	0.99	3000000	89	0	0	0	0	0
22A	0.01	3000000	73	0	0	0	0	0
22A	0.05	3000000	72	1	0	0	0	0
22A	0.1	3000000	73	2	0	0	0	0
22A	0.25	3000000	75	6	0	0	0	0
22A	0.5	3000000	73	13	0	0	0	0
22A	0.75	3000000	81	7	0	0	0	0
22A	0.9	3000000	88	1	0	0	0	0
22A	0.95	3000000	89	0	0	0	0	0
22A	0.99	3000000	89	0	0	0	0	0
22F	0.01	3000000	72	0	0	0	1	0
22F	0.05	3000000	73	0	0	0	0	0
22F	0.1	3000000	73	2	0	0	0	0
22F	0.25	3000000	76	5	0	0	0	0
22F	0.5	3000000	56	30	0	0	0	0
22F	0.75	3000000	62	26	0	0	0	0
22F	0.9	3000000	88	1	0	0	0	0
22F	0.95	3000000	88	1	0	0	0	0
22F	0.99	3000000	89	0	0	0	0	0
23A	0.01	3000000	72	0	0	0	1	0
23A	0.05	3000000	71	2	0	0	0	0
23A	0.1	3000000	74	2	0	0	0	0
23A	0.25	3000000	75	6	0	0	0	0
23A	0.5	3000000	75	11	0	0	0	0
23A	0.75	3000000	82	6	0	0	0	0
23A	0.9	3000000	88	1	0	0	0	0
23A	0.95	3000000	89	0	0	0	0	0
23A	0.99	3000000	89	0	0	0	0	0
23B	0.01	3000000	55	0	0	0	18	0
23B	0.05	3000000	71	2	0	0	0	0
23B	0.1	3000000	72	4	0	0	0	0
23B	0.25	3000000	73	8	0	0	0	0
23B	0.5	3000000	37	49	0	0	0	0
23B	0.75	3000000	38	50	0	0	0	0
23B	0.9	3000000	83	6	0	0	0	0
23B	0.95	3000000	88	1	0	0	0	0
23B	0.99	3000000	89	0	0	0	0	0
23B1	0.01	3000000	73	0	0	0	0	0
23B1	0.05	3000000	71	2	0	0	0	0
23B1	0.1	3000000	73	3	0	0	0	0
23B1	0.25	3000000	68	13	0	0	0	0
23B1	0.5	3000000	72	14	0	0	0	0
23B1	0.75	3000000	81	7	0	0	0	0
23B1	0.9	3000000	89	0	0	0	0	0
23B1	0.95	3000000	89	0	0	0	0	0
23B1	0.99	3000000	89	0	0	0	0	0
23F	0.01	3000000	73	0	0	0	0	0
23F	0.05	3000000	72	1	0	0	0	0
23F	0.1	3000000	73	3	0	0	0	0
23F	0.25	3000000	77	5	0	0	0	0
23F	0.5	3000000	76	10	0	0	0	0
23F	0.75	3000000	80	8	0	0	0	0
23F	0.9	3000000	88	1	0	0	0	0
23F	0.95	3000000	89	0	0	0	0	0
23F	0.99	3000000	89	0	0	0	0	0
24A/24B/24F	0.01	3000000	4	0	0	0	69	0
24A/24B/24F	0.05	3000000	70	2	0	0	1	0
24A/24B/24F	0.1	3000000	73	2	0	0	0	0
24A/24B/24F	0.25	3000000	73	8	0	0	0	0
24A/24B/24F	0.5	3000000	59	27	0	0	0	0
24A/24B/24F	0.75	3000000	76	12	0	0	0	0
24A/24B/24F	0.9	3000000	88	1	0	0	0	0
24A/24B/24F	0.95	3000000	89	0	0	0	0	0
24A/24B/24F	0.99	3000000	89	0	0	0	0	0
25A	0.01	3000000	1	0	0	0	73	0
25A	0.05	3000000	49	0	14	0	14	0
25A	0.1	3000000	77	0	3	0	0	0
25A	0.25	3000000	21	63	0	0	0	0
25A	0.5	3000000	5	83	0	0	0	0
25A	0.75	3000000	3	24	0	0	0	0
25A	0.9	3000000	0	0	0	0	0	0
25A	0.95	3000000	0	0	0	0	0	0
25A	0.99	3000000	0	0	0	0	0	0
25F	0.01	3000000	0	0	14	0	59	0
25F	0.05	3000000	42	0	34	0	0	0
25F	0.1	3000000	64	2	13	0	0	0
25F	0.25	3000000	70	14	0	0	0	0
25F	0.5	3000000	28	60	0	0	0	0
25F	0.75	3000000	34	55	0	0	0	0
25F	0.9	3000000	79	10	0	0	0	0
25F	0.95	3000000	88	1	0	0	0	0
25F	0.99	3000000	89	0	0	0	0	0
27	0.01	3000000	73	0	0	0	0	0
27	0.05	3000000	71	2	0	0	0	0
27	0.1	3000000	70	3	0	0	0	0
27	0.25	3000000	71	9	0	0	0	0
27	0.5	3000000	72	14	0	0	0	0
27	0.75	3000000	81	7	0	0	0	0
27	0.9	3000000	89	0	0	0	0	0
27	0.95	3000000	89	0	0	0	0	0
27	0.99	3000000	89	0	0	0	0	0
28A	0.01	3000000	58	0	0	0	15	0
28A	0.05	3000000	71	2	0	0	0	0
28A	0.1	3000000	70	3	0	0	0	0
28A	0.25	3000000	72	8	0	0	0	0
28A	0.5	3000000	74	12	0	0	0	0
28A	0.75	3000000	79	9	0	0	0	0
28A	0.9	3000000	88	1	0	0	0	0
28A	0.95	3000000	89	0	0	0	0	0
28A	0.99	3000000	89	0	0	0	0	0
28F	0.01	3000000	65	0	0	0	8	0
28F	0.05	3000000	71	2	0	0	0	0
28F	0.1	3000000	74	2	0	0	0	0
28F	0.25	3000000	75	7	0	0	0	0
28F	0.5	3000000	72	14	0	0	0	0
28F	0.75	3000000	79	9	0	0	0	0
28F	0.9	3000000	89	0	0	0	0	0
28F	0.95	3000000	89	0	0	0	0	0
28F	0.99	3000000	89	0	0	0	0	0
29	0.01	3000000	71	0	0	0	2	0
29	0.05	3000000	71	2	0	0	0	0
29	0.1	3000000	73	4	0	0	0	0
29	0.25	3000000	70	13	0	0	0	0
29	0.5	3000000	69	17	0	0	0	0
29	0.75	3000000	82	7	0	0	0	0
29	0.9	3000000	89	0	0	0	0	0
29	0.95	3000000	89	0	0	0	0	0
29	0.99	3000000	89	0	0	0	0	0
31	0.01	3000000	72	0	0	0	1	0
31	0.05	3000000	71	2	0	0	0	0
31	0.1	3000000	74	2	0	0	0	0
31	0.25	3000000	74	8	0	0	0	0
31	0.5	3000000	75	11	0	0	0	0
31	0.75	3000000	82	6	0	0	0	0
31	0.9	3000000	89	0	0	0	0	0
31	0.95	3000000	89	0	0	0	0	0
31	0.99	3000000	89	0	0	0	0	0
32A/32F	0.01	3000000	4	0	0	0	69	0
32A/32F	0.05	3000000	58	0	0	0	15	0
32A/32F	0.1	3000000	73	0	0	0	2	0
32A/32F	0.25	3000000	6	75	0	0	0	0
32A/32F	0.5	3000000	2	84	0	0	0	0
32A/32F	0.75	3000000	4	84	0	0	0	0
32A/32F	0.9	3000000	4	85	0	0	0	0
32A/32F	0.95	3000000	13	76	0	0	0	0
32A/32F	0.99	3000000	89	0	0	0	0	0
33A	0.01	3000000	27	0	0	0	19	27
33A	0.05	3000000	51	2	11	0	1	8
33A	0.1	3000000	69	6	1	0	0	0
33A	0.25	3000000	66	17	0	0	0	0
33A	0.5	3000000	62	24	0	0	0	0
33A	0.75	3000000	80	9	0	0	0	0
33A	0.9	3000000	88	1	0	0	0	0
33A	0.95	3000000	89	0	0	0	0	0
33A	0.99	3000000	89	0	0	0	0	0
33B	0.01	3000000	73	0	0	0	0	0
33B	0.05	3000000	73	0	0	0	0	0
33B	0.1	3000000	74	2	0	0	0	0
33B	0.25	3000000	78	4	0	0	0	0
33B	0.5	3000000	66	20	0	0	0	0
33B	0.75	3000000	76	12	0	0	0	0
33B	0.9	3000000	88	1	0	0	0	0
33B	0.95	3000000	89	0	0	0	0	0
33B	0.99	3000000	89	0	0	0	0	0
33C	0.01	3000000	73	0	0	0	0	0
33C	0.05	3000000	71	2	0	0	0	0
33C	0.1	3000000	71	5	0	0	0	0
33C	0.25	3000000	67	16	0	0	0	0
33C	0.5	3000000	61	25	0	0	0	0
33C	0.75	3000000	81	8	0	0	0	0
33C	0.9	3000000	89	0	0	0	0	0
33C	0.95	3000000	89	0	0	0	0	0
33C	0.99	3000000	89	0	0	0	0	0
33D	0.01	3000000	74	0	0	0	0	0
33D	0.05	3000000	72	2	0	0	0	0
33D	0.1	3000000	74	3	0	0	0	0
33D	0.25	3000000	74	9	0	0	0	0
33D	0.5	3000000	73	11	0	0	0	0
33D	0.75	3000000	0	0	0	0	0	0
33D	0.9	3000000	0	0	0	0	0	0
33D	0.95	3000000	0	0	0	0	0	0
33D	0.99	3000000	0	0	0	0	0	0
33F	0.01	3000000	22	0	0	0	47	4
33F	0.05	3000000	32	0	23	0	2	16
33F	0.1	3000000	44	1	26	0	2	3
33F	0.25	3000000	32	3	45	0	2	1
33F	0.5	3000000	33	6	44	0	2	1
33F	0.75	3000000	30	3	53	0	2	0
33F	0.9	3000000	34	0	50	0	2	3
33F	0.95	3000000	38	0	49	0	2	0
33F	0.99	3000000	37	0	50	0	1	1
34	0.01	3000000	73	0	0	0	0	0
34	0.05	3000000	71	2	0	0	0	0
34	0.1	3000000	70	6	0	0	0	0
34	0.25	3000000	54	27	0	1	0	0
34	0.5	3000000	49	34	0	3	0	0
34	0.75	3000000	69	10	0	9	0	0
34	0.9	3000000	73	0	0	16	0	0
34	0.95	3000000	79	0	0	10	0	0
34	0.99	3000000	73	0	0	16	0	0
35A	0.01	3000000	72	0	0	0	1	0
35A	0.05	3000000	67	1	5	0	0	0
35A	0.1	3000000	70	2	4	0	0	0
35A	0.25	3000000	72	7	3	0	0	0
35A	0.5	3000000	73	13	0	0	0	0
35A	0.75	3000000	81	7	0	0	0	0
35A	0.9	3000000	88	1	0	0	0	0
35A	0.95	3000000	89	0	0	0	0	0
35A	0.99	3000000	89	0	0	0	0	0
35B	0.01	3000000	73	0	0	0	0	0
35B	0.05	3000000	70	3	0	0	0	0
35B	0.1	3000000	68	8	0	0	0	0
35B	0.25	3000000	61	21	0	0	0	0
35B	0.5	3000000	54	32	0	0	0	0
35B	0.75	3000000	79	7	0	2	0	0
35B	0.9	3000000	88	0	0	1	0	0
35B	0.95	3000000	86	0	0	3	0	0
35B	0.99	3000000	88	0	0	1	0	0
35C	0.01	3000000	55	0	1	0	9	8
35C	0.05	3000000	64	1	7	0	1	0
35C	0.1	3000000	69	3	2	0	0	0
35C	0.25	3000000	72	9	0	0	0	0
35C	0.5	3000000	73	13	0	0	0	0
35C	0.75	3000000	82	6	0	0	0	0
35C	0.9	3000000	89	0	0	0	0	0
35C	0.95	3000000	89	0	0	0	0	0
35C	0.99	3000000	89	0	0	0	0	0
35F	0.01	3000000	71	0	0	0	2	0
35F	0.05	3000000	71	2	0	0	0	0
35F	0.1	3000000	72	4	0	0	0	0
35F	0.25	3000000	68	15	0	0	0	0
35F	0.5	3000000	65	21	0	0	0	0
35F	0.75	3000000	82	7	0	0	0	0
35F	0.9	3000000	89	0	0	0	0	0
35F	0.95	3000000	89	0	0	0	0	0
35F	0.99	3000000	89	0	0	0	0	0
36	0.01	3000000	73	0	0	0	0	0
36	0.05	3000000	71	2	0	0	0	0
36	0.1	3000000	72	4	0	0	0	0
36	0.25	3000000	73	9	0	0	0	0
36	0.5	3000000	71	15	0	0	0	0
36	0.75	3000000	82	6	0	0	0	0
36	0.9	3000000	89	0	0	0	0	0
36	0.95	3000000	89	0	0	0	0	0
36	0.99	3000000	89	0	0	0	0	0
37	0.01	3000000	71	1	1	0	0	0
37	0.05	3000000	70	3	0	0	0	0
37	0.1	3000000	71	4	0	0	0	0
37	0.25	3000000	70	11	0	0	0	0
37	0.5	3000000	73	13	0	0	0	0
37	0.75	3000000	81	7	0	0	0	0
37	0.9	3000000	89	0	0	0	0	0
37	0.95	3000000	89	0	0	0	0	0
37	0.99	3000000	89	0	0	0	0	0
38	0.01	3000000	44	0	26	0	3	0
38	0.05	3000000	71	2	0	0	0	0
38	0.1	3000000	71	5	0	0	0	0
38	0.25	3000000	70	12	0	0	0	0
38	0.5	3000000	72	14	0	0	0	0
38	0.75	3000000	82	6	0	0	0	0
38	0.9	3000000	89	0	0	0	0	0
38	0.95	3000000	89	0	0	0	0	0
38	0.99	3000000	89	0	0	0	0	0
39	0.01	3000000	59	0	0	0	14	0
39	0.05	3000000	72	1	0	0	0	0
39	0.1	3000000	74	3	0	0	0	0
39	0.25	3000000	76	8	0	0	0	0
39	0.5	3000000	75	13	0	0	0	0
39	0.75	3000000	84	5	0	0	0	0
39	0.9	3000000	89	0	0	0	0	0
39	0.95	3000000	89	0	0	0	0	0
39	0.99	3000000	89	0	0	0	0	0
40	0.01	3000000	70	1	0	0	3	0
40	0.05	3000000	74	0	0	0	0	0
40	0.1	3000000	74	3	0	0	0	0
40	0.25	3000000	77	5	0	0	0	0
40	0.5	3000000	64	22	0	0	0	0
40	0.75	3000000	52	10	0	0	0	0
40	0.9	3000000	0	0	0	0	0	0
40	0.95	3000000	0	0	0	0	0	0
40	0.99	3000000	0	0	0	0	0	0
41A	0.01	3000000	74	0	0	0	0	0
41A	0.05	3000000	73	1	0	0	0	0
41A	0.1	3000000	75	2	0	0	0	0
41A	0.25	3000000	77	6	0	0	0	0
41A	0.5	3000000	66	20	0	0	0	0
41A	0.75	3000000	74	13	0	0	0	0
41A	0.9	3000000	0	0	0	0	0	0
41A	0.95	3000000	0	0	0	0	0	0
41A	0.99	3000000	0	0	0	0	0	0
41F	0.01	3000000	73	0	0	0	1	0
41F	0.05	3000000	72	2	0	0	0	0
41F	0.1	3000000	74	2	0	0	0	0
41F	0.25	3000000	75	6	0	0	0	0
41F	0.5	3000000	59	27	0	0	0	0
41F	0.75	3000000	67	21	0	0	0	0
41F	0.9	3000000	10	1	0	0	0	0
41F	0.95	3000000	0	0	0	0	0	0
41F	0.99	3000000	0	0	0	0	0	0
42	0.01	3000000	29	0	0	0	40	4
42	0.05	3000000	64	2	2	5	0	0
42	0.1	3000000	71	2	0	3	0	0
42	0.25	3000000	72	7	0	4	0	0
42	0.5	3000000	63	13	0	10	0	0
42	0.75	3000000	73	7	0	9	0	0
42	0.9	3000000	84	1	0	4	0	0
42	0.95	3000000	85	0	0	4	0	0
42	0.99	3000000	88	0	0	1	0	0
43	0.01	3000000	50	0	0	0	23	0
43	0.05	3000000	73	2	0	0	0	0
43	0.1	3000000	75	2	0	0	0	0
43	0.25	3000000	79	5	0	0	0	0
43	0.5	3000000	70	18	0	0	0	0
43	0.75	3000000	79	10	0	0	0	0
43	0.9	3000000	88	1	0	0	0	0
43	0.95	3000000	89	0	0	0	0	0
43	0.99	3000000	89	0	0	0	0	0
45	0.01	3000000	74	0	0	0	0	0
45	0.05	3000000	72	2	0	0	0	0
45	0.1	3000000	75	2	0	0	0	0
45	0.25	3000000	77	6	0	0	0	0
45	0.5	3000000	76	10	0	0	0	0
45	0.75	3000000	6	1	0	0	0	0
45	0.9	3000000	0	0	0	0	0	0
45	0.95	3000000	0	0	0	0	0	0
45	0.99	3000000	0	0	0	0	0	0
46	0.01	3000000	44	0	0	0	29	1
46	0.05	3000000	63	1	8	0	2	0
46	0.1	3000000	55	1	17	0	2	0
46	0.25	3000000	42	7	31	0	1	0
46	0.5	3000000	44	21	20	0	0	1
46	0.75	3000000	68	13	7	0	0	0
46	0.9	3000000	65	4	0	0	0	0
46	0.95	3000000	6	0	0	0	0	0
46	0.99	3000000	0	0	0	0	0	0
47A	0.01	3000000	73	0	0	0	0	0
47A	0.05	3000000	71	2	0	0	0	0
47A	0.1	3000000	74	2	0	0	0	0
47A	0.25	3000000	72	11	0	0	0	0
47A	0.5	3000000	75	11	0	0	0	0
47A	0.75	3000000	83	6	0	0	0	0
47A	0.9	3000000	89	0	0	0	0	0
47A	0.95	3000000	89	0	0	0	0	0
47A	0.99	3000000	89	0	0	0	0	0
47F	0.01	3000000	46	0	0	0	27	0
47F	0.05	3000000	74	2	0	0	0	0
47F	0.1	3000000	75	2	0	0	0	0
47F	0.25	3000000	74	10	0	0	0	0
47F	0.5	3000000	79	9	0	0	0	0
47F	0.75	3000000	82	7	0	0	0	0
47F	0.9	3000000	88	1	0	0	0	0
47F	0.95	3000000	89	0	0	0	0	0
47F	0.99	3000000	89	0	0	0	0	0
48	0.01	3000000	72	0	0	0	1	0
48	0.05	3000000	71	2	0	0	0	0
48	0.1	3000000	73	3	0	0	0	0
48	0.25	3000000	72	10	0	0	0	0
48	0.5	3000000	74	12	0	0	0	0
48	0.75	3000000	81	7	0	0	0	0
48	0.9	3000000	89	0	0	0	0	0
48	0.95	3000000	89	0	0	0	0	0
48	0.99	3000000	89	0	0	0	0	0
1	0.01	2500000	74	0	0	0	5	0
1	0.05	2500000	78	2	0	0	0	0
1	0.1	2500000	80	2	0	0	0	0
1	0.25	2500000	78	5	0	0	0	0
1	0.5	2500000	63	23	0	0	0	0
1	0.75	2500000	75	13	0	0	0	0
1	0.9	2500000	87	2	0	0	0	0
1	0.95	2500000	89	0	0	0	0	0
1	0.99	2500000	89	0	0	0	0	0
2	0.01	2500000	79	0	0	0	0	0
2	0.05	2500000	76	5	0	0	0	0
2	0.1	2500000	75	8	0	0	0	0
2	0.25	2500000	66	17	0	0	0	0
2	0.5	2500000	63	23	0	0	0	0
2	0.75	2500000	80	8	0	0	0	0
2	0.9	2500000	89	0	0	0	0	0
2	0.95	2500000	89	0	0	0	0	0
2	0.99	2500000	89	0	0	0	0	0
3	0.01	2500000	75	0	0	0	4	0
3	0.05	2500000	73	10	0	0	0	0
3	0.1	2500000	40	43	0	0	0	0
3	0.25	2500000	6	80	0	0	0	0
3	0.5	2500000	2	86	0	0	0	0
3	0.75	2500000	35	54	0	0	0	0
3	0.9	2500000	89	0	0	0	0	0
3	0.95	2500000	89	0	0	0	0	0
3	0.99	2500000	89	0	0	0	0	0
4	0.01	2500000	77	0	0	0	2	0
4	0.05	2500000	78	4	0	0	0	0
4	0.1	2500000	78	5	0	0	0	0
4	0.25	2500000	75	9	0	0	0	0
4	0.5	2500000	75	11	0	0	0	0
4	0.75	2500000	83	6	0	0	0	0
4	0.9	2500000	88	1	0	0	0	0
4	0.95	2500000	89	0	0	0	0	0
4	0.99	2500000	89	0	0	0	0	0
5	0.01	2500000	74	0	0	0	5	0
5	0.05	2500000	79	2	0	0	0	0
5	0.1	2500000	78	4	0	0	0	0
5	0.25	2500000	75	8	0	0	0	0
5	0.5	2500000	75	11	0	0	0	0
5	0.75	2500000	79	9	0	0	0	0
5	0.9	2500000	88	1	0	0	0	0
5	0.95	2500000	89	0	0	0	0	0
5	0.99	2500000	89	0	0	0	0	0
6A	0.01	2500000	1	0	6	0	72	0
6A	0.05	2500000	67	3	9	1	1	1
6A	0.1	2500000	77	3	2	1	0	0
6A	0.25	2500000	73	10	0	1	0	0
6A	0.5	2500000	77	10	0	1	0	0
6A	0.75	2500000	84	4	0	1	0	0
6A	0.9	2500000	87	1	0	1	0	0
6A	0.95	2500000	88	0	0	1	0	0
6A	0.99	2500000	89	0	0	0	0	0
6B	0.01	2500000	0	0	0	0	79	0
6B	0.05	2500000	51	0	13	0	18	0
6B	0.1	2500000	78	1	3	0	1	0
6B	0.25	2500000	34	50	0	0	0	0
6B	0.5	2500000	17	71	0	0	0	0
6B	0.75	2500000	16	73	0	0	0	0
6B	0.9	2500000	46	43	0	0	0	0
6B	0.95	2500000	81	8	0	0	0	0
6B	0.99	2500000	89	0	0	0	0	0
6C	0.01	2500000	12	0	64	0	3	0
6C	0.05	2500000	74	2	4	2	0	0
6C	0.1	2500000	78	3	0	2	0	0
6C	0.25	2500000	72	11	0	1	0	0
6C	0.5	2500000	73	14	0	1	0	0
6C	0.75	2500000	83	5	0	1	0	0
6C	0.9	2500000	88	0	0	1	0	0
6C	0.95	2500000	88	0	0	1	0	0
6C	0.99	2500000	89	0	0	0	0	0
6D	0.01	2500000	0	0	0	0	80	0
6D	0.05	2500000	6	0	0	0	76	0
6D	0.1	2500000	59	0	2	0	22	0
6D	0.25	2500000	13	70	1	0	0	0
6D	0.5	2500000	3	84	0	1	0	0
6D	0.75	2500000	9	79	0	1	0	0
6D	0.9	2500000	23	65	0	1	0	0
6D	0.95	2500000	39	49	0	1	0	0
6D	0.99	2500000	0	0	0	0	0	0
6E(6A)	0.01	2500000	10	0	0	0	59	10
6E(6A)	0.05	2500000	44	2	9	0	0	26
6E(6A)	0.1	2500000	64	2	4	0	0	13
6E(6A)	0.25	2500000	64	6	2	0	0	11
6E(6A)	0.5	2500000	54	23	0	0	0	9
6E(6A)	0.75	2500000	70	13	0	0	0	6
6E(6A)	0.9	2500000	84	1	0	0	1	3
6E(6A)	0.95	2500000	77	0	0	0	1	11
6E(6A)	0.99	2500000	79	0	0	0	0	10
6E(6B)	0.01	2500000	29	0	0	0	34	16
6E(6B)	0.05	2500000	49	4	2	0	0	27
6E(6B)	0.1	2500000	57	7	1	0	0	18
6E(6B)	0.25	2500000	61	10	0	0	0	13
6E(6B)	0.5	2500000	66	12	0	0	0	8
6E(6B)	0.75	2500000	77	5	0	0	0	7
6E(6B)	0.9	2500000	86	0	0	0	0	3
6E(6B)	0.95	2500000	84	0	0	0	0	5
6E(6B)	0.99	2500000	87	0	0	0	0	2
7A	0.01	2500000	44	0	0	0	24	11
7A	0.05	2500000	74	3	3	0	0	1
7A	0.1	2500000	77	5	1	0	0	0
7A	0.25	2500000	74	9	0	0	0	0
7A	0.5	2500000	75	11	0	0	0	0
7A	0.75	2500000	82	6	0	0	0	0
7A	0.9	2500000	88	1	0	0	0	0
7A	0.95	2500000	89	0	0	0	0	0
7A	0.99	2500000	89	0	0	0	0	0
7B	0.01	2500000	51	0	0	0	28	0
7B	0.05	2500000	81	1	0	0	0	0
7B	0.1	2500000	80	2	0	0	1	0
7B	0.25	2500000	76	8	0	0	0	0
7B	0.5	2500000	44	42	0	0	0	0
7B	0.75	2500000	58	31	0	0	0	0
7B	0.9	2500000	86	3	0	0	0	0
7B	0.95	2500000	87	2	0	0	0	0
7B	0.99	2500000	89	0	0	0	0	0
7C	0.01	2500000	78	0	0	0	1	0
7C	0.05	2500000	80	2	0	0	0	0
7C	0.1	2500000	79	4	0	0	0	0
7C	0.25	2500000	78	6	0	0	0	0
7C	0.5	2500000	74	12	0	0	0	0
7C	0.75	2500000	80	9	0	0	0	0
7C	0.9	2500000	88	1	0	0	0	0
7C	0.95	2500000	89	0	0	0	0	0
7C	0.99	2500000	89	0	0	0	0	0
7F	0.01	2500000	23	0	0	0	41	15
7F	0.05	2500000	72	3	3	0	1	2
7F	0.1	2500000	78	4	0	0	0	1
7F	0.25	2500000	77	6	0	0	0	0
7F	0.5	2500000	76	10	0	0	0	0
7F	0.75	2500000	83	5	0	0	0	0
7F	0.9	2500000	89	0	0	0	0	0
7F	0.95	2500000	89	0	0	0	0	0
7F	0.99	2500000	89	0	0	0	0	0
8	0.01	2500000	79	0	0	0	0	0
8	0.05	2500000	78	4	0	0	0	0
8	0.1	2500000	73	10	0	0	0	0
8	0.25	2500000	52	33	0	0	0	0
8	0.5	2500000	52	36	0	0	0	0
8	0.75	2500000	79	10	0	0	0	0
8	0.9	2500000	89	0	0	0	0	0
8	0.95	2500000	89	0	0	0	0	0
8	0.99	2500000	89	0	0	0	0	0
9A	0.01	2500000	45	0	0	0	22	12
9A	0.05	2500000	75	3	3	0	0	1
9A	0.1	2500000	78	4	0	0	0	1
9A	0.25	2500000	74	10	0	0	0	0
9A	0.5	2500000	73	13	0	0	0	0
9A	0.75	2500000	83	6	0	0	0	0
9A	0.9	2500000	89	0	0	0	0	0
9A	0.95	2500000	89	0	0	0	0	0
9A	0.99	2500000	89	0	0	0	0	0
9L	0.01	2500000	54	0	0	0	25	0
9L	0.05	2500000	81	1	0	0	0	0
9L	0.1	2500000	82	1	0	0	0	0
9L	0.25	2500000	66	20	0	0	0	0
9L	0.5	2500000	21	65	0	2	0	0
9L	0.75	2500000	32	57	0	0	0	0
9L	0.9	2500000	75	14	0	0	0	0
9L	0.95	2500000	89	0	0	0	0	0
9L	0.99	2500000	88	0	0	1	0	0
9N	0.01	2500000	78	0	0	0	1	0
9N	0.05	2500000	79	3	0	0	0	0
9N	0.1	2500000	77	6	0	0	0	0
9N	0.25	2500000	77	8	0	0	0	0
9N	0.5	2500000	77	11	0	0	0	0
9N	0.75	2500000	82	7	0	0	0	0
9N	0.9	2500000	89	0	0	0	0	0
9N	0.95	2500000	89	0	0	0	0	0
9N	0.99	2500000	89	0	0	0	0	0
10A	0.01	2500000	71	0	0	0	8	0
10A	0.05	2500000	82	1	0	0	0	0
10A	0.1	2500000	78	5	0	0	0	0
10A	0.25	2500000	78	8	0	0	0	0
10A	0.5	2500000	77	11	0	0	0	0
10A	0.75	2500000	83	6	0	0	0	0
10A	0.9	2500000	88	1	0	0	0	0
10A	0.95	2500000	89	0	0	0	0	0
10A	0.99	2500000	89	0	0	0	0	0
10B	0.01	2500000	78	0	0	0	1	0
10B	0.05	2500000	78	3	0	0	0	0
10B	0.1	2500000	77	6	0	0	0	0
10B	0.25	2500000	72	11	0	0	0	0
10B	0.5	2500000	76	10	0	0	0	0
10B	0.75	2500000	83	6	0	0	0	0
10B	0.9	2500000	88	1	0	0	0	0
10B	0.95	2500000	89	0	0	0	0	0
10B	0.99	2500000	89	0	0	0	0	0
10C	0.01	2500000	79	0	0	0	1	0
10C	0.05	2500000	79	4	0	0	0	0
10C	0.1	2500000	79	5	0	0	0	0
10C	0.25	2500000	54	11	0	0	0	0
10C	0.5	2500000	0	0	0	0	0	0
10C	0.75	2500000	0	0	0	0	0	0
10C	0.9	2500000	0	0	0	0	0	0
10C	0.95	2500000	0	0	0	0	0	0
10C	0.99	2500000	0	0	0	0	0	0
10F	0.01	2500000	79	0	0	0	0	0
10F	0.05	2500000	78	4	0	0	0	0
10F	0.1	2500000	78	5	0	0	0	0
10F	0.25	2500000	72	12	0	0	0	0
10F	0.5	2500000	69	19	0	0	0	0
10F	0.75	2500000	83	6	0	0	0	0
10F	0.9	2500000	89	0	0	0	0	0
10F	0.95	2500000	89	0	0	0	0	0
10F	0.99	2500000	89	0	0	0	0	0
11A	0.01	2500000	0	0	0	0	79	0
11A	0.05	2500000	14	0	42	0	26	0
11A	0.1	2500000	33	0	46	0	4	0
11A	0.25	2500000	4	61	20	0	0	0
11A	0.5	2500000	1	83	4	0	0	0
11A	0.75	2500000	3	85	1	0	0	0
11A	0.9	2500000	6	83	0	0	0	0
11A	0.95	2500000	22	67	0	0	0	0
11A	0.99	2500000	89	0	0	0	0	0
11B	0.01	2500000	7	0	65	0	7	0
11B	0.05	2500000	17	1	63	0	1	0
11B	0.1	2500000	40	4	39	0	0	0
11B	0.25	2500000	59	9	15	0	1	0
11B	0.5	2500000	64	19	3	0	0	0
11B	0.75	2500000	82	7	0	0	0	0
11B	0.9	2500000	89	0	0	0	0	0
11B	0.95	2500000	89	0	0	0	0	0
11B	0.99	2500000	89	0	0	0	0	0
11C	0.01	2500000	27	0	44	0	8	0
11C	0.05	2500000	74	2	6	0	0	0
11C	0.1	2500000	77	6	0	0	0	0
11C	0.25	2500000	70	14	0	0	0	0
11C	0.5	2500000	61	26	0	0	0	0
11C	0.75	2500000	80	9	0	0	0	0
11C	0.9	2500000	89	0	0	0	0	0
11C	0.95	2500000	89	0	0	0	0	0
11C	0.99	2500000	89	0	0	0	0	0
11D	0.01	2500000	40	0	36	0	3	0
11D	0.05	2500000	76	3	3	0	0	0
11D	0.1	2500000	75	7	1	0	0	0
11D	0.25	2500000	72	12	0	0	0	0
11D	0.5	2500000	74	12	0	0	0	0
11D	0.75	2500000	82	7	0	0	0	0
11D	0.9	2500000	89	0	0	0	0	0
11D	0.95	2500000	89	0	0	0	0	0
11D	0.99	2500000	89	0	0	0	0	0
11F	0.01	2500000	79	0	0	0	1	0
11F	0.05	2500000	79	4	0	0	0	0
11F	0.1	2500000	81	3	0	0	0	0
11F	0.25	2500000	77	9	0	0	0	0
11F	0.5	2500000	28	7	0	0	0	0
11F	0.75	2500000	0	0	0	0	0	0
11F	0.9	2500000	0	0	0	0	0	0
11F	0.95	2500000	0	0	0	0	0	0
11F	0.99	2500000	0	0	0	0	0	0
12A	0.01	2500000	28	0	0	0	52	0
12A	0.05	2500000	79	3	0	0	1	0
12A	0.1	2500000	79	5	0	0	0	0
12A	0.25	2500000	78	7	0	0	0	0
12A	0.5	2500000	71	17	0	0	0	0
12A	0.75	2500000	15	3	0	0	0	0
12A	0.9	2500000	0	0	0	0	0	0
12A	0.95	2500000	0	0	0	0	0	0
12A	0.99	2500000	0	0	0	0	0	0
12B	0.01	2500000	52	0	0	0	27	0
12B	0.05	2500000	80	1	0	0	1	0
12B	0.1	2500000	77	6	0	0	0	0
12B	0.25	2500000	77	6	1	0	0	0
12B	0.5	2500000	76	10	0	0	0	0
12B	0.75	2500000	81	8	0	0	0	0
12B	0.9	2500000	88	1	0	0	0	0
12B	0.95	2500000	89	0	0	0	0	0
12B	0.99	2500000	89	0	0	0	0	0
12F	0.01	2500000	12	0	0	0	67	0
12F	0.05	2500000	72	2	4	0	1	2
12F	0.1	2500000	77	5	0	1	0	0
12F	0.25	2500000	74	8	0	1	0	0
12F	0.5	2500000	73	12	0	1	0	0
12F	0.75	2500000	83	5	0	1	0	0
12F	0.9	2500000	88	0	0	1	0	0
12F	0.95	2500000	88	0	0	1	0	0
12F	0.99	2500000	89	0	0	0	0	0
13	0.01	2500000	79	0	0	0	0	0
13	0.05	2500000	78	4	0	0	0	0
13	0.1	2500000	75	8	0	0	0	0
13	0.25	2500000	67	17	0	0	0	0
13	0.5	2500000	68	20	0	0	0	0
13	0.75	2500000	82	7	0	0	0	0
13	0.9	2500000	89	0	0	0	0	0
13	0.95	2500000	89	0	0	0	0	0
13	0.99	2500000	89	0	0	0	0	0
14	0.01	2500000	78	0	0	0	1	0
14	0.05	2500000	78	4	0	0	0	0
14	0.1	2500000	75	8	0	0	0	0
14	0.25	2500000	62	22	0	0	0	0
14	0.5	2500000	55	33	0	0	0	0
14	0.75	2500000	82	7	0	0	0	0
14	0.9	2500000	89	0	0	0	0	0
14	0.95	2500000	89	0	0	0	0	0
14	0.99	2500000	89	0	0	0	0	0
15A	0.01	2500000	64	0	0	0	15	0
15A	0.05	2500000	79	3	0	0	0	0
15A	0.1	2500000	80	3	0	0	0	0
15A	0.25	2500000	76	7	0	1	0	0
15A	0.5	2500000	75	11	0	2	0	0
15A	0.75	2500000	78	7	0	4	0	0
15A	0.9	2500000	87	1	0	1	0	0
15A	0.95	2500000	85	0	0	4	0	0
15A	0.99	2500000	87	0	0	2	0	0
15B/15C	0.01	2500000	10	0	0	0	69	0
15B/15C	0.05	2500000	79	2	0	0	0	0
15B/15C	0.1	2500000	80	3	0	0	0	0
15B/15C	0.25	2500000	76	7	0	0	0	0
15B/15C	0.5	2500000	77	9	0	0	0	0
15B/15C	0.75	2500000	79	10	0	0	0	0
15B/15C	0.9	2500000	89	0	0	0	0	0
15B/15C	0.95	2500000	89	0	0	0	0	0
15B/15C	0.99	2500000	89	0	0	0	0	0
15F	0.01	2500000	77	0	0	0	3	0
15F	0.05	2500000	79	2	0	1	0	0
15F	0.1	2500000	78	5	0	0	0	0
15F	0.25	2500000	74	9	0	0	0	0
15F	0.5	2500000	68	17	0	1	0	0
15F	0.75	2500000	79	9	0	0	0	0
15F	0.9	2500000	89	0	0	0	0	0
15F	0.95	2500000	55	0	0	0	0	0
15F	0.99	2500000	0	0	0	0	0	0
16A	0.01	2500000	80	0	0	0	0	0
16A	0.05	2500000	79	3	0	0	0	0
16A	0.1	2500000	80	4	0	0	0	0
16A	0.25	2500000	74	10	0	0	0	0
16A	0.5	2500000	24	7	0	0	0	0
16A	0.75	2500000	0	0	0	0	0	0
16A	0.9	2500000	0	0	0	0	0	0
16A	0.95	2500000	0	0	0	0	0	0
16A	0.99	2500000	0	0	0	0	0	0
16F	0.01	2500000	79	0	0	0	0	0
16F	0.05	2500000	80	2	0	0	0	0
16F	0.1	2500000	79	4	0	0	0	0
16F	0.25	2500000	79	5	0	0	0	0
16F	0.5	2500000	71	15	0	0	0	0
16F	0.75	2500000	78	11	0	0	0	0
16F	0.9	2500000	88	1	0	0	0	0
16F	0.95	2500000	89	0	0	0	0	0
16F	0.99	2500000	89	0	0	0	0	0
17A	0.01	2500000	79	0	0	0	0	0
17A	0.05	2500000	78	3	0	0	0	0
17A	0.1	2500000	78	4	0	0	0	0
17A	0.25	2500000	74	9	0	0	0	0
17A	0.5	2500000	74	12	0	0	0	0
17A	0.75	2500000	81	7	0	0	0	0
17A	0.9	2500000	88	1	0	0	0	0
17A	0.95	2500000	89	0	0	0	0	0
17A	0.99	2500000	89	0	0	0	0	0
17F	0.01	2500000	79	0	0	0	0	0
17F	0.05	2500000	78	3	0	0	0	0
17F	0.1	2500000	78	5	0	0	0	0
17F	0.25	2500000	73	10	0	0	0	0
17F	0.5	2500000	71	15	0	0	0	0
17F	0.75	2500000	82	6	0	0	0	0
17F	0.9	2500000	89	0	0	0	0	0
17F	0.95	2500000	89	0	0	0	0	0
17F	0.99	2500000	89	0	0	0	0	0
18A	0.01	2500000	75	0	0	0	4	0
18A	0.05	2500000	79	3	0	0	0	0
18A	0.1	2500000	78	5	0	0	0	0
18A	0.25	2500000	75	9	0	0	0	0
18A	0.5	2500000	77	11	0	0	0	0
18A	0.75	2500000	83	6	0	0	0	0
18A	0.9	2500000	89	0	0	0	0	0
18A	0.95	2500000	89	0	0	0	0	0
18A	0.99	2500000	89	0	0	0	0	0
18B	0.01	2500000	9	0	0	0	55	15
18B	0.05	2500000	58	2	4	0	0	18
18B	0.1	2500000	62	3	1	0	0	17
18B	0.25	2500000	64	7	0	1	0	12
18B	0.5	2500000	71	12	0	0	0	3
18B	0.75	2500000	79	5	0	1	0	4
18B	0.9	2500000	87	0	0	0	0	2
18B	0.95	2500000	87	0	0	0	1	1
18B	0.99	2500000	89	0	0	0	0	0
18C	0.01	2500000	9	0	0	0	64	6
18C	0.05	2500000	47	2	6	0	0	26
18C	0.1	2500000	58	2	3	0	0	20
18C	0.25	2500000	62	7	0	0	0	14
18C	0.5	2500000	68	6	0	0	0	12
18C	0.75	2500000	72	5	0	0	0	12
18C	0.9	2500000	80	0	0	0	1	8
18C	0.95	2500000	84	0	0	0	0	5
18C	0.99	2500000	85	0	0	0	0	4
18F	0.01	2500000	23	0	0	0	56	0
18F	0.05	2500000	58	1	22	0	1	0
18F	0.1	2500000	64	3	16	0	0	0
18F	0.25	2500000	53	26	5	0	0	0
18F	0.5	2500000	14	71	0	1	0	0
18F	0.75	2500000	23	66	0	0	0	0
18F	0.9	2500000	70	19	0	0	0	0
18F	0.95	2500000	86	3	0	0	0	0
18F	0.99	2500000	89	0	0	0	0	0
[truncated: 3,609 more rows]

## Sheet: In-silicoErrors
In-silico Mixture Testing: Evaluation counts for Serotype/Percentage/NumReads mixtures
NumReads	Serotype	Percentage	Other Serotype	Other Percentage		SeroCall Results
3500000	6A	0.5	6D	0.5		6A	0.51	6B	0.356	6D	0.134
3500000	6A	0.75	6D	0.25		6A	0.679	6B	0.25	6D	0.071
3500000	6A	0.75	6E(6B)	0.25		6A	0.562	6E(6B)	0.365	6B	0.073
3500000	6C	0.05	6B	0.95		6B	0.916	6D	0.053	6C	0.031
3500000	6C	0.05	6E(6B)	0.95		6E(6B)	0.943	6D	0.031	6C	0.026
3500000	6C	0.1	6B	0.9		6B	0.766	6C	0.137	6D	0.097
3500000	6C	0.1	6E(6B)	0.9		6E(6B)	0.895	6C	0.074	6D	0.031
3500000	6C	0.25	6B	0.75		6B	0.579	6D	0.213	6C	0.208
3500000	6C	0.5	6B	0.5		6D	0.37	6B	0.33	6C	0.3
3500000	6C	0.75	6B	0.25		6C	0.646	6D	0.203	6B	0.151
3500000	6C	0.9	6B	0.1		6C	0.749	6D	0.192	6B	0.059
3500000	6D	0.5	33D	0.5		33D	0.911	6B	0.049	6D	0.041
3500000	6E(6A)	0.01	1	0.99		1	0.995	6E(6B)	0.005
3500000	6E(6A)	0.01	10B	0.99		10B	0.995	6E(6B)	0.005
3500000	6E(6A)	0.01	10F	0.99		10F	0.995	6E(6B)	0.005
3500000	6E(6A)	0.01	15A	0.99		15A	0.993	6E(6B)	0.007
3500000	6E(6A)	0.01	15B/15C	0.99		15B/15C	0.995	6E(6B)	0.005
3500000	6E(6A)	0.01	19F	0.99		19F	0.995	6E(6B)	0.005
3500000	6E(6A)	0.01	2	0.99		2	0.997	6E(6B)	0.003
3500000	6E(6A)	0.01	23A	0.99		23A	0.995	6E(6B)	0.005
3500000	6E(6A)	0.01	24A/24B/24F	0.99		24A/24B/24F	0.982	6E(6B)	0.018
3500000	6E(6A)	0.01	28A	0.99		28A	0.995	6E(6B)	0.005
3500000	6E(6A)	0.01	28F	0.99		28F	0.994	6E(6B)	0.006
3500000	6E(6A)	0.01	34	0.99		34	0.995	6E(6B)	0.003	33F	0.003
3500000	6E(6A)	0.01	35A	0.99		35A	0.994	6E(6B)	0.006
3500000	6E(6A)	0.01	42	0.99		42	0.989	6E(6B)	0.011
3500000	6E(6A)	0.01	6B	0.99		6B	0.979	6E(6B)	0.021
3500000	6E(6A)	0.01	6C	0.99		6C	0.991	6E(6B)	0.009
3500000	6E(6A)	0.05	1	0.95		1	0.935	6E(6B)	0.065
3500000	6E(6A)	0.05	10A	0.95		10A	0.976	6E(6B)	0.024
3500000	6E(6A)	0.05	10B	0.95		10B	0.947	6E(6B)	0.053
3500000	6E(6A)	0.05	15B/15C	0.95		15B/15C	0.954	6E(6B)	0.046
3500000	6E(6A)	0.05	17F	0.95		17F	0.981	6E(6B)	0.019
3500000	6E(6A)	0.05	18C	0.95		18C	0.972	6E(6B)	0.028
3500000	6E(6A)	0.05	23A	0.95		23A	0.97	6E(6B)	0.03
3500000	6E(6A)	0.05	23B	0.95		23B	0.939	6E(6B)	0.061
3500000	6E(6A)	0.05	25F	0.95		25F	0.939	6E(6B)	0.061
3500000	6E(6A)	0.05	33F	0.95		33A/33F	0.963	6E(6B)	0.037
3500000	6E(6A)	0.05	34	0.95		34	0.962	6E(6B)	0.036	33F	0.003
3500000	6E(6A)	0.05	35B	0.95		35B	0.983	6E(6B)	0.017
3500000	6E(6A)	0.05	35F	0.95		35F	0.965	6E(6B)	0.035
3500000	6E(6A)	0.05	4	0.95		4	0.953	6E(6B)	0.047
3500000	6E(6A)	0.05	47F	0.95		47F	0.957	6E(6B)	0.043
3500000	6E(6A)	0.05	5	0.95		5	0.954	6E(6B)	0.046
3500000	6E(6A)	0.05	6C	0.95		6C	0.956	6E(6B)	0.044
3500000	6E(6A)	0.05	7B	0.95		7B	0.93	6E(6B)	0.07
3500000	6E(6A)	0.05	7C	0.95		7C	0.935	6E(6B)	0.065
3500000	6E(6A)	0.05	8	0.95		8	0.985	6E(6B)	0.015
3500000	6E(6A)	0.05	9N	0.95		9N	0.968	6E(6B)	0.032
3500000	6E(6A)	0.1	1	0.9		1	0.812	6E(6B)	0.188
3500000	6E(6A)	0.1	10A	0.9		10A	0.91	6E(6B)	0.09
3500000	6E(6A)	0.1	11A	0.9		11A	0.645	6E(6B)	0.355
3500000	6E(6A)	0.1	13	0.9		13	0.954	6E(6B)	0.046
3500000	6E(6A)	0.1	23F	0.9		23F	0.942	6E(6B)	0.058
3500000	6E(6A)	0.1	33B	0.9		33B	0.925	6E(6B)	0.075
3500000	6E(6A)	0.1	33C	0.9		33C	0.897	6E(6B)	0.103
3500000	6E(6A)	0.1	47A	0.9		47A	0.936	6E(6B)	0.064
3500000	6E(6A)	0.1	47F	0.9		47F	0.95	6E(6B)	0.05
3500000	6E(6A)	0.1	6B	0.9		6B	0.702	6E(6B)	0.298
3500000	6E(6A)	0.1	7F	0.9		7F	0.862	6E(6B)	0.138
3500000	6E(6A)	0.1	9N	0.9		9N	0.895	6E(6B)	0.105
3500000	6E(6A)	0.25	11B	0.75		11B	0.875	6E(6B)	0.125
3500000	6E(6A)	0.25	11C	0.75		11C	0.767	6E(6B)	0.233
3500000	6E(6A)	0.25	15B/15C	0.75		15B/15C	0.738	6E(6B)	0.262
3500000	6E(6A)	0.25	23B	0.75		23B	0.743	6E(6B)	0.257
3500000	6E(6A)	0.25	24A/24B/24F	0.75		24A/24B/24F	0.787	6E(6B)	0.213
3500000	6E(6A)	0.25	31	0.75		31	0.835	6E(6B)	0.165
3500000	6E(6A)	0.25	6C	0.75		6C	0.779	6E(6B)	0.221
3500000	6E(6A)	0.25	7C	0.75		7C	0.65	6E(6B)	0.35
3500000	6E(6A)	0.25	8	0.75		8	0.882	6E(6B)	0.118
3500000	6E(6A)	0.5	11B	0.5		11B	0.632	6E(6B)	0.368
3500000	6E(6A)	0.5	12F	0.5		6E(6B)	0.611	12F	0.389
3500000	6E(6A)	0.5	15F	0.5		15F	0.642	6E(6B)	0.358
3500000	6E(6A)	0.5	19B	0.5		6E(6B)	0.688	19B	0.312
3500000	6E(6A)	0.5	19F	0.5		19F	0.679	6E(6B)	0.321
3500000	6E(6A)	0.5	2	0.5		2	0.571	6E(6B)	0.429
3500000	6E(6A)	0.5	23F	0.5		6E(6B)	0.638	23F	0.362
3500000	6E(6A)	0.5	28A	0.5		6E(6B)	0.583	28A	0.417
3500000	6E(6A)	0.5	33A	0.5		33A	0.539	6E(6B)	0.461
3500000	6E(6A)	0.5	34	0.5		34	0.532	6E(6B)	0.468
3500000	6E(6A)	0.5	37	0.5		37	0.623	6E(6B)	0.377
3500000	6E(6A)	0.5	6C	0.5		6E(6B)	0.525	6C	0.475
3500000	6E(6A)	0.5	8	0.5		8	0.758	6E(6B)	0.242
3500000	6E(6A)	0.5	9L	0.5		6E(6B)	0.584	9L	0.416
3500000	6E(6A)	0.75	13	0.25		6E(6B)	0.746	13	0.254
3500000	6E(6A)	0.75	16A	0.25		6E(6B)	0.681	16A	0.319
3500000	6E(6A)	0.75	19C	0.25		6E(6B)	0.854	19C	0.146
3500000	6E(6A)	0.75	24A/24B/24F	0.25		6E(6B)	0.87	24A/24B/24F	0.13
3500000	6E(6A)	0.75	25F	0.25		6E(6B)	0.789	25F	0.211
3500000	6E(6A)	0.75	33F	0.25		6E(6B)	0.784	33A/33F	0.216
3500000	6E(6A)	0.75	37	0.25		6E(6B)	0.61	37	0.39
3500000	6E(6A)	0.75	38	0.25		6E(6B)	0.571	38	0.429
3500000	6E(6A)	0.75	4	0.25		6E(6B)	0.802	4	0.198
3500000	6E(6A)	0.9	47F	0.1		6E(6B)	0.928	47F	0.072
3500000	6E(6A)	0.9	6C	0.1		6E(6B)	0.92	6C	0.08
3500000	6E(6B)	0.01	1	0.99		1	0.99	6E(6A)	0.01
3500000	6E(6B)	0.01	10A	0.99		10A	0.976	6E(6A)	0.024
3500000	6E(6B)	0.01	14	0.99		14	0.996	6E(6A)	0.004
3500000	6E(6B)	0.01	15A	0.99		15A	0.986	6E(6A)	0.014
3500000	6E(6B)	0.01	16F	0.99		16F	0.993	6E(6A)	0.007
3500000	6E(6B)	0.01	19A	0.99		19A	0.99	6E(6A)	0.01
3500000	6E(6B)	0.01	19F	0.99		19F	0.989	6E(6A)	0.011
3500000	6E(6B)	0.01	2	0.99		2	0.995	6E(6A)	0.005
3500000	6E(6B)	0.01	21	0.99		21	0.995	6E(6A)	0.005
3500000	6E(6B)	0.01	22F	0.99		22F	0.985	6E(6A)	0.015
3500000	6E(6B)	0.01	23B	0.99		23B	0.989	6E(6A)	0.011
3500000	6E(6B)	0.01	25F	0.99		25F	0.977	6E(6A)	0.023
3500000	6E(6B)	0.01	29	0.99		29	0.99	6E(6A)	0.01
3500000	6E(6B)	0.01	31	0.99		31	0.989	6E(6A)	0.011
3500000	6E(6B)	0.01	32A/32F	0.99		32A/32F	0.93	6E(6A)	0.07
3500000	6E(6B)	0.01	33F	0.99		33F	0.995	6E(6A)	0.005
3500000	6E(6B)	0.01	34	0.99		34	0.994	6E(6A)	0.006
3500000	6E(6B)	0.01	38	0.99		38	0.99	6E(6A)	0.01
3500000	6E(6B)	0.01	4	0.99		4	0.994	6E(6A)	0.006
3500000	6E(6B)	0.01	42	0.99		42	0.994	6E(6A)	0.006
3500000	6E(6B)	0.01	48	0.99		48	0.993	6E(6A)	0.007
3500000	6E(6B)	0.01	6C	0.99		6C	0.995	6E(6A)	0.005
3500000	6E(6B)	0.01	9L	0.99		9L	0.98	6E(6A)	0.02
3500000	6E(6B)	0.01	9N	0.99		9N	0.989	6E(6A)	0.011
3500000	6E(6B)	0.01	9V	0.99		9V	0.985	6E(6A)	0.015
3500000	6E(6B)	0.05	11A	0.95		11A	0.713	6E(6A)	0.287
3500000	6E(6B)	0.05	18F	0.95		18F	0.854	6E(6A)	0.146
3500000	6E(6B)	0.05	20	0.95		20	0.956	6E(6A)	0.044
3500000	6E(6B)	0.05	21	0.95		21	0.96	6E(6A)	0.04
3500000	6E(6B)	0.05	28A	0.95		28A	0.924	6E(6A)	0.076
3500000	6E(6B)	0.05	33A	0.95		33A	0.944	6E(6A)	0.056
3500000	6E(6B)	0.05	35A	0.95		35A	0.957	6E(6A)	0.043
3500000	6E(6B)	0.05	47F	0.95		47F	0.938	6E(6A)	0.062
3500000	6E(6B)	0.05	7C	0.95		7C	0.913	6E(6A)	0.087
3500000	6E(6B)	0.05	7F	0.95		7F	0.948	6E(6A)	0.052
3500000	6E(6B)	0.05	9V	0.95		9V	0.94	6E(6A)	0.06
3500000	6E(6B)	0.1	1	0.9		1	0.819	6E(6A)	0.181
3500000	6E(6B)	0.1	11A	0.9		11A	0.521	6E(6A)	0.479
3500000	6E(6B)	0.1	11D	0.9		11D	0.888	6E(6A)	0.112
3500000	6E(6B)	0.1	18C	0.9		18C	0.893	6E(6A)	0.107
3500000	6E(6B)	0.1	19A	0.9		19A	0.907	6E(6A)	0.093
3500000	6E(6B)	0.1	19B	0.9		19B	0.843	6E(6A)	0.157
3500000	6E(6B)	0.1	22F	0.9		22F	0.812	6E(6A)	0.188
3500000	6E(6B)	0.1	23F	0.9		23F	0.898	6E(6A)	0.102
3500000	6E(6B)	0.1	31	0.9		31	0.885	6E(6A)	0.115
3500000	6E(6B)	0.1	34	0.9		34	0.932	6E(6A)	0.068
3500000	6E(6B)	0.1	37	0.9		37	0.905	6E(6A)	0.095
3500000	6E(6B)	0.1	38	0.9		38	0.903	6E(6A)	0.097
3500000	6E(6B)	0.1	47A	0.9		47A	0.866	6E(6A)	0.134
3500000	6E(6B)	0.1	47F	0.9		47F	0.879	6E(6A)	0.121
3500000	6E(6B)	0.1	48	0.9		48	0.89	6E(6A)	0.11
3500000	6E(6B)	0.1	6B	0.9		6B	0.683	6E(6A)	0.317
3500000	6E(6B)	0.25	13	0.75		13	0.757	6E(6A)	0.243
3500000	6E(6B)	0.25	20	0.75		20	0.728	6E(6A)	0.272
3500000	6E(6B)	0.25	23B1	0.75		23B1	0.779	6E(6A)	0.221
3500000	6E(6B)	0.25	23F	0.75		23F	0.738	6E(6A)	0.262
3500000	6E(6B)	0.25	34	0.75		34	0.767	6E(6A)	0.233
3500000	6E(6B)	0.25	35C	0.75		35C	0.708	6E(6A)	0.292
3500000	6E(6B)	0.25	9A	0.75		9A	0.712	6E(6A)	0.288
3500000	6E(6B)	0.5	10F	0.5		10F	0.501	6E(6A)	0.499
3500000	6E(6B)	0.5	12F	0.5		6E(6A)	0.534	12F	0.466
3500000	6E(6B)	0.5	22F	0.5		6E(6A)	0.687	22F	0.313
3500000	6E(6B)	0.5	46	0.5		6E(6A)	0.68	46	0.32
3500000	6E(6B)	0.5	6C	0.5		6E(6A)	0.551	6C	0.449
3500000	6E(6B)	0.75	23A	0.25		6E(6A)	0.775	23A	0.225
3500000	6E(6B)	0.75	35C	0.25		6E(6A)	0.797	35C	0.203
3500000	6E(6B)	0.75	35F	0.25		6E(6A)	0.753	35F	0.247
3500000	6E(6B)	0.9	16A	0.1		6E(6A)	0.905	16A	0.095
3500000	6E(6B)	0.95	16A	0.05		6E(6A)	0.954	16A	0.046
3500000	6E(6B)	0.95	27	0.05		6E(6A)	0.964	27	0.036
3500000	6E(6B)	0.95	47A	0.05		6E(6A)	0.965	47A	0.035
3500000	7A	0.01	1	0.99		1	0.993	7F	0.007
3500000	7A	0.01	10F	0.99		10F	0.994	7F	0.006
3500000	7A	0.01	19A	0.99		19A	0.995	7F	0.005
3500000	7A	0.01	33F	0.99		33A/33F	0.991	7F	0.009
3500000	7A	0.01	42	0.99		42	0.978	7F	0.022
3500000	7A	0.01	6B	0.99		6B	0.975	7F	0.025
3500000	7A	0.01	6C	0.99		6C	0.996	7F	0.004
3500000	7F	0.01	11A	0.99		11A	0.949	7A	0.051
3500000	7F	0.01	12F	0.99		12F	0.991	7A	0.009
3500000	7F	0.01	14	0.99		14	0.996	7A	0.004
3500000	7F	0.01	15A	0.99		15A	0.995	7A	0.005
3500000	7F	0.01	15B/15C	0.99		15B/15C	0.994	7A	0.006
3500000	7F	0.01	2	0.99		2	0.997	7A	0.003
3500000	7F	0.01	20	0.99		20	0.993	7A	0.007
3500000	7F	0.01	22F	0.99		22F	0.987	7A	0.013
3500000	7F	0.01	23B1	0.99		23B1	0.997	7A	0.003
3500000	7F	0.01	29	0.99		29	0.994	7A	0.006
3500000	7F	0.01	33F	0.99		33A/33F	0.995	7A	0.005
3500000	7F	0.01	4	0.99		4	0.989	7A	0.011
3500000	7F	0.01	6B	0.99		6B	0.976	7A	0.024
3500000	7F	0.01	8	0.99		8	0.989	7A	0.011
3500000	7F	0.01	9N	0.99		9N	0.995	7A	0.005
3500000	7F	0.05	15B/15C	0.95		15B/15C	0.957	7A	0.043
3500000	7F	0.05	2	0.95		2	0.975	7A	0.025
3500000	7F	0.1	25F	0.9		25F	0.781	7A	0.219
3500000	9A	0.01	10F	0.99		10F	0.993	9V	0.007
3500000	9A	0.01	19F	0.99		19F	0.994	9V	0.006
3500000	9A	0.01	2	0.99		2	0.994	9V	0.006
3500000	9A	0.01	31	0.99		31	0.992	9V	0.008
3500000	9A	0.01	34	0.99		34	0.996	9V	0.004
3500000	9A	0.01	38	0.99		38	0.996	9V	0.004
3500000	9L	0.25	37	0.75		37	0.869	9L	0.127	9A	0.004
3500000	9L	0.75	37	0.25		9L	0.505	37	0.486	9A	0.009
3500000	9L	0.75	9V	0.25		9L	0.525	9V	0.45	9A	0.025
3500000	9L	0.9	9V	0.1		9L	0.803	9V	0.172	9A	0.025
3500000	9L	0.95	9V	0.05		9L	0.892	9V	0.072	9A	0.036
3500000	9L	0.99	9V	0.01		9L	0.977	9A	0.023
3500000	9V	0.01	10A	0.99		10A	0.988	9A	0.012
3500000	9V	0.01	11D	0.99		11D	0.994	9A	0.006
3500000	9V	0.01	19A	0.99		19A	0.995	9A	0.005
3500000	9V	0.01	23A	0.99		23A	0.995	9A	0.005
3500000	9V	0.01	23B	0.99		23B	0.991	9A	0.009
3500000	12F	0.25	46	0.75		12F	0.546	12B	0.43	46	0.024
3500000	12F	0.5	46	0.5		12B	0.554	12F	0.446
3500000	12F	0.75	46	0.25		12F	0.64	12B	0.353	46	0.007
3500000	12F	0.9	46	0.1		12F	0.681	12B	0.319
3500000	12F	0.95	46	0.05		12F	0.898	12B	0.102
3500000	12F	0.99	46	0.01		12F	0.981	12B	0.019
3500000	15A	0.25	13	0.75		13	0.831	15A	0.163	15B/15C	0.006
3500000	15A	0.25	19B	0.75		19B	0.718	15A	0.277	15B/15C	0.005
3500000	15A	0.25	19F	0.75		19F	0.815	15A	0.181	15B/15C	0.003
3500000	15A	0.25	7B	0.75		7B	0.664	15A	0.325	15B/15C	0.011
3500000	15A	0.5	18A	0.5		18A	0.597	15A	0.397	15B/15C	0.006
3500000	15A	0.5	18F	0.5		15A	0.69	18F	0.305	15B/15C	0.006
3500000	15A	0.5	19F	0.5		19F	0.614	15A	0.381	15B/15C	0.005
3500000	15A	0.5	4	0.5		4	0.588	15A	0.403	15B/15C	0.009
3500000	15A	0.5	7A	0.5		15A	0.515	7A	0.48	15B/15C	0.005
3500000	15A	0.75	17F	0.25		15A	0.731	17F	0.265	15B/15C	0.005
3500000	15A	0.75	19C	0.25		15A	0.792	19C	0.194	15B/15C	0.015
3500000	15A	0.75	23A	0.25		15A	0.715	23A	0.28	15B/15C	0.005
3500000	15A	0.75	36	0.25		15A	0.687	36	0.309	15B/15C	0.004
3500000	15A	0.75	48	0.25		15A	0.674	48	0.318	15B/15C	0.007
3500000	15A	0.75	7B	0.25		15A	0.802	7B	0.177	15B/15C	0.021
3500000	15A	0.75	7C	0.25		15A	0.768	7C	0.217	15B/15C	0.015
3500000	15A	0.9	19B	0.1		15A	0.916	19B	0.079	15B/15C	0.006
3500000	15A	0.9	19C	0.1		15A	0.922	19C	0.07	15B/15C	0.009
3500000	15A	0.9	7C	0.1		15A	0.903	7C	0.092	15B/15C	0.005
3500000	15A	0.95	23A	0.05		15A	0.918	23A	0.076	15B/15C	0.006
3500000	15A	0.95	35A	0.05		15A	0.935	35A	0.059	15B/15C	0.006
3500000	15A	0.95	9L	0.05		15A	0.945	9L	0.041	15B/15C	0.014
3500000	15A	0.99	36	0.01		15A	0.973	36	0.018	15B/15C	0.008
3500000	15F	0.1	16F	0.9		16F	0.87	15F	0.124	15B/15C	0.006
3500000	15F	0.5	47F	0.5		47F	0.513	15F	0.479	15B/15C	0.008
3500000	18B	0.01	10A	0.99		10A	0.988	18C	0.012
3500000	18B	0.01	10F	0.99		10F	0.996	18C	0.004
3500000	18B	0.01	11A	0.99		11A	0.954	18C	0.046
3500000	18B	0.01	11B	0.99		11B	0.988	18C	0.012
3500000	18B	0.01	15B/15C	0.99		15B/15C	0.994	18C	0.006
3500000	18B	0.01	17F	0.99		17F	0.997	18C	0.003
3500000	18B	0.01	18A	0.99		18A	0.977	18C	0.023
3500000	18B	0.01	2	0.99		2	0.996	18C	0.004
3500000	18B	0.01	20	0.99		20	0.995	18C	0.005
3500000	18B	0.01	23A	0.99		23A	0.992	18C	0.008
3500000	18B	0.01	23F	0.99		23F	0.983	18C	0.017
3500000	18B	0.01	28A	0.99		28A	0.99	18C	0.01
3500000	18B	0.01	31	0.99		31	0.989	18C	0.011
3500000	18B	0.01	33C	0.99		33C	0.994	18C	0.006
3500000	18B	0.01	34	0.99		34	0.996	18C	0.004
3500000	18B	0.01	35B	0.99		35B	0.996	18C	0.004
3500000	18B	0.01	35F	0.99		35F	0.994	18C	0.006
3500000	18B	0.01	37	0.99		37	0.995	18C	0.005
3500000	18B	0.01	4	0.99		4	0.995	18C	0.005
3500000	18B	0.01	48	0.99		48	0.995	18C	0.005
3500000	18B	0.01	6C	0.99		6C	0.995	18C	0.005
3500000	18B	0.01	7C	0.99		7C	0.985	18C	0.015
3500000	18B	0.01	7F	0.99		7F	0.992	18C	0.008
3500000	18B	0.01	9L	0.99		9L	0.98	18C	0.02
3500000	18B	0.01	9V	0.99		9V	0.991	18C	0.009
3500000	18B	0.05	10F	0.95		10F	0.963	18C	0.037
3500000	18B	0.05	12F	0.95		12F	0.953	18C	0.047
3500000	18B	0.05	23A	0.95		23A	0.949	18C	0.051
3500000	18B	0.05	28A	0.95		28A	0.943	18C	0.057
3500000	18B	0.05	3	0.95		3	0.981	18C	0.019
3500000	18B	0.05	31	0.95		31	0.951	18C	0.049
3500000	18B	0.05	33C	0.95		33C	0.939	18C	0.061
3500000	18B	0.05	35A	0.95		35A	0.935	18C	0.065
3500000	18B	0.05	4	0.95		4	0.944	18C	0.056
3500000	18B	0.05	6E(6B)	0.95		6E(6B)	0.957	18C	0.043
3500000	18B	0.05	9N	0.95		9N	0.944	18C	0.056
3500000	18B	0.05	9V	0.95		9V	0.948	18C	0.052
3500000	18B	0.1	14	0.9		14	0.92	18C	0.08
3500000	18B	0.1	16F	0.9		16F	0.88	18C	0.12
3500000	18B	0.1	18F	0.9		18C	0.486	18F	0.325	18B	0.188
3500000	18B	0.1	22A	0.9		22A	0.883	18C	0.117
3500000	18B	0.1	23B1	0.9		23B1	0.906	18C	0.094
3500000	18B	0.1	35C	0.9		35C	0.899	18C	0.101
3500000	18B	0.1	42	0.9		42	0.87	18C	0.13
3500000	18B	0.1	7B	0.9		7B	0.857	18C	0.143
3500000	18B	0.1	9N	0.9		9N	0.904	18C	0.096
3500000	18B	0.25	1	0.75		1	0.632	18C	0.368
3500000	18B	0.25	18F	0.75		18C	0.512	18B	0.256	18F	0.232
3500000	18B	0.25	19F	0.75		19F	0.764	18C	0.236
3500000	18B	0.25	33A	0.75		33A	0.814	18C	0.186
3500000	18B	0.25	43	0.75		43	0.661	18C	0.339
3500000	18B	0.25	5	0.75		5	0.718	18C	0.282
3500000	18B	0.25	6E(6B)	0.75		6E(6B)	0.748	18C	0.252
3500000	18B	0.25	7C	0.75		7C	0.688	18C	0.312
3500000	18B	0.25	9V	0.75		9V	0.734	18C	0.266
3500000	18B	0.5	18F	0.5		18B	0.512	18C	0.341	18F	0.147
3500000	18B	0.5	23F	0.5		18C	0.541	23F	0.459
3500000	18B	0.5	9V	0.5		18C	0.527	9V	0.473
3500000	18B	0.75	18F	0.25		18C	0.525	18F	0.475
3500000	18C	0.01	10F	0.99		10F	0.995	18B	0.005
3500000	18C	0.01	11D	0.99		11D	0.996	18B	0.004
3500000	18C	0.01	13	0.99		13	0.996	18B	0.004
3500000	18C	0.01	18A	0.99		18A	0.994	18B	0.006
3500000	18C	0.01	2	0.99		2	0.992	18B	0.008
3500000	18C	0.01	21	0.99		21	0.997	18B	0.003
3500000	18C	0.01	23A	0.99		23A	0.989	18B	0.011
3500000	18C	0.01	23B	0.99		23B	0.992	18B	0.008
3500000	18C	0.01	24A/24B/24F	0.99		24A/24B/24F	0.992	18B	0.008
3500000	18C	0.01	3	0.99		3	0.997	18B	0.003
3500000	18C	0.01	33A	0.99		33A	0.996	18B	0.004
3500000	18C	0.01	33C	0.99		33C	0.996	18B	0.004
3500000	18C	0.01	34	0.99		34	0.995	33F	0.002	18B	0.002
3500000	18C	0.01	35B	0.99		35B	0.998	18B	0.002
3500000	18C	0.01	5	0.99		5	0.995	18B	0.005
3500000	18C	0.01	7B	0.99		7B	0.988	18B	0.012
3500000	18C	0.01	7F	0.99		7F	0.989	18B	0.011
3500000	18C	0.01	9V	0.99		9V	0.993	18B	0.007
3500000	18C	0.05	10F	0.95		10F	0.98	18B	0.02
3500000	18C	0.05	15A	0.95		15A	0.949	18B	0.051
3500000	18C	0.05	15B/15C	0.95		15B/15C	0.951	18B	0.049
3500000	18C	0.05	19A	0.95		19A	0.964	18B	0.036
3500000	18C	0.05	19F	0.95		19F	0.961	18B	0.039
3500000	18C	0.05	2	0.95		2	0.968	18B	0.032
3500000	18C	0.05	23B	0.95		23B	0.892	18B	0.108
3500000	18C	0.05	23B1	0.95		23B1	0.963	18B	0.037
3500000	18C	0.05	23F	0.95		23F	0.942	18B	0.058
3500000	18C	0.05	24A/24B/24F	0.95		24A/24B/24F	0.931	18B	0.069
3500000	18C	0.05	33C	0.95		33C	0.948	18B	0.052
3500000	18C	0.05	34	0.95		34	0.969	18B	0.031
3500000	18C	0.05	35A	0.95		35A	0.968	18B	0.032
3500000	18C	0.05	35C	0.95		35C	0.96	18B	0.04
3500000	18C	0.05	4	0.95		4	0.948	18B	0.052
3500000	18C	0.05	48	0.95		48	0.938	18B	0.062
3500000	18C	0.05	5	0.95		5	0.955	18B	0.045
3500000	18C	0.1	1	0.9		1	0.877	18B	0.123
3500000	18C	0.1	17F	0.9		17F	0.893	18B	0.107
3500000	18C	0.1	19A	0.9		19A	0.92	18B	0.08
3500000	18C	0.1	28F	0.9		28F	0.887	18B	0.113
3500000	18C	0.1	3	0.9		3	0.96	18B	0.04
3500000	18C	0.1	33C	0.9		33C	0.932	18B	0.068
3500000	18C	0.1	35B	0.9		35B	0.941	18B	0.059
3500000	18C	0.1	37	0.9		37	0.918	18B	0.082
3500000	18C	0.1	47F	0.9		47F	0.901	18B	0.099
3500000	18C	0.1	48	0.9		48	0.917	18B	0.083
3500000	18C	0.1	7C	0.9		7C	0.881	18B	0.119
3500000	18C	0.1	9N	0.9		9N	0.932	18B	0.068
3500000	18C	0.25	10A	0.75		10A	0.744	18B	0.256
3500000	18C	0.25	11B	0.75		11B	0.78	18B	0.22
3500000	18C	0.25	11D	0.75		11D	0.765	18B	0.235
3500000	18C	0.25	18A	0.75		18A	0.761	18B	0.239
3500000	18C	0.25	2	0.75		2	0.812	18B	0.188
3500000	18C	0.25	22A	0.75		22A	0.711	18B	0.289
3500000	18C	0.25	33B	0.75		33B	0.686	18B	0.314
3500000	18C	0.25	33C	0.75		33C	0.806	18B	0.194
3500000	18C	0.25	39	0.75		39	0.765	18B	0.235
3500000	18C	0.25	47A	0.75		47A	0.715	18B	0.285
3500000	18C	0.25	48	0.75		48	0.773	18B	0.227
3500000	18C	0.25	6C	0.75		6C	0.799	18B	0.201
3500000	18C	0.25	6E(6A)	0.75		6E(6A)	0.608	18B	0.392
3500000	18C	0.25	9V	0.75		9V	0.723	18B	0.277
3500000	18C	0.5	25A	0.5		18B	0.792	25A	0.208
3500000	18C	0.5	33C	0.5		33C	0.654	18B	0.346
3500000	18C	0.5	6A	0.5		18B	0.523	6A	0.477
3500000	18C	0.5	7F	0.5		7F	0.529	18B	0.471
3500000	18C	0.5	9L	0.5		18B	0.689	9L	0.311
3500000	18C	0.75	11D	0.25		18B	0.754	11D	0.246
3500000	18C	0.75	15F	0.25		18B	0.742	15F	0.258
3500000	18C	0.75	25F	0.25		18B	0.867	25F	0.133
3500000	18C	0.75	35F	0.25		18B	0.751	35F	0.249
3500000	18C	0.75	46	0.25		18B	0.801	46	0.199
3500000	18C	0.75	47A	0.25		18B	0.772	47A	0.228
3500000	18C	0.9	17A	0.1		18B	0.908	17A	0.092
3500000	18C	0.9	34	0.1		18B	0.854	34	0.146
3500000	18C	0.9	5	0.1		18B	0.918	5	0.082
3500000	18C	0.9	6C	0.1		18B	0.884	6C	0.116
3500000	18C	0.95	20	0.05		18B	0.949	20	0.051
3500000	18C	0.95	36	0.05		18B	0.954	36	0.046
3500000	18C	0.99	12F	0.01		18B	0.993	12F	0.007
3500000	18C	0.99	27	0.01		18B	0.992	27	0.008
3500000	18C	0.99	4	0.01		18B	0.988	4	0.012
3500000	18C	0.99	6E(6B)	0.01		18B	0.991	6E(6B)	0.009
3500000	18F	0.01	24A/24B/24F	0.99		24A/24B/24F	0.994	18B	0.006
3500000	18F	0.5	18A	0.5		18A	0.754	18C	0.155	18F	0.091
3500000	18F	0.9	18A	0.1		18F	0.738	18A	0.183	18C	0.079
3500000	33A	0.01	1	0.99		1	0.996	33F	0.004
3500000	33A	0.01	10F	0.99		10F	0.996	33F	0.004
3500000	33A	0.01	11B	0.99		11B	0.992	33F	0.008
3500000	33A	0.01	12F	0.99		12F	0.992	33F	0.008
3500000	33A	0.01	15A	0.99		15A	0.992	33F	0.008
3500000	33A	0.01	15B/15C	0.99		15B/15C	0.995	33F	0.005
3500000	33A	0.01	17F	0.99		17F	0.994	33F	0.006
3500000	33A	0.01	18C	0.99		18C	0.994	33F	0.006
3500000	33A	0.01	19A	0.99		19A	0.997	33F	0.003
3500000	33A	0.01	19F	0.99		19F	0.993	33F	0.007
3500000	33A	0.01	21	0.99		21	0.995	33F	0.005
3500000	33A	0.01	23B	0.99		23B	0.978	33F	0.022
3500000	33A	0.01	23B1	0.99		23B1	0.995	33F	0.005
3500000	33A	0.01	24A/24B/24F	0.99		24A/24B/24F	0.995	33F	0.005
3500000	33A	0.01	27	0.99		27	0.993	33F	0.007
3500000	33A	0.01	28A	0.99		28A	0.993	33F	0.007
3500000	33A	0.01	3	0.99		3	0.992	33F	0.008
3500000	33A	0.01	34	0.99		34	0.988	33F	0.012
3500000	33A	0.01	35A	0.99		35A	0.979	33F	0.021
3500000	33A	0.01	38	0.99		38	0.997	33F	0.003
3500000	33A	0.01	4	0.99		4	0.994	33F	0.006
3500000	33A	0.01	5	0.99		5	0.996	33F	0.004
3500000	33A	0.01	6B	0.99		6B	0.988	33F	0.012
3500000	33A	0.01	6C	0.99		6C	0.993	33F	0.007
3500000	33A	0.01	9N	0.99		9N	0.995	33F	0.005
3500000	33A	0.05	10B	0.95		10B	0.942	33F	0.058
3500000	33A	0.05	11D	0.95		11D	0.945	33F	0.055
3500000	33A	0.05	23F	0.95		23F	0.927	33F	0.073
3500000	33A	0.05	28A	0.95		28A	0.913	33F	0.087
3500000	33A	0.05	3	0.95		3	0.975	33F	0.025
3500000	33A	0.05	35A	0.95		35A	0.931	33F	0.069
3500000	33A	0.05	9L	0.95		9L	0.818	33F	0.182
3500000	33A	0.05	9N	0.95		9N	0.909	33F	0.091
3500000	33A	0.05	9V	0.95		9V	0.924	33F	0.076
3500000	33A	0.1	7B	0.9		7B	0.745	33F	0.255
3500000	33F	0.01	10B	0.99		10B	0.996	33A	0.004
3500000	33F	0.01	15B/15C	0.99		15B/15C	0.996	33A	0.004
3500000	33F	0.01	18C	0.99		18C	0.996	33A	0.004
3500000	33F	0.01	28A	0.99		28A	0.994	33A	0.006
3500000	33F	0.01	32A/32F	0.99		32A/32F	0.971	33A	0.029
3500000	33F	0.01	6B	0.99		6B	0.959	33A	0.041
3500000	33F	0.01	7C	0.99		7C	0.993	33A	0.007
3500000	33F	0.05	10A	0.95		10A	0.969	33A	0.031
3500000	33F	0.05	10F	0.95		10F	0.965	33A	0.035
3500000	33F	0.05	18C	0.95		18C	0.944	33A	0.056
3500000	33F	0.05	4	0.95		4	0.965	33A	0.035
3500000	33F	0.1	35A	0.9		35A	0.868	33A	0.132
3500000	33F	0.1	6B	0.9		6B	0.711	33A	0.289
3500000	33F	0.1	6E(6A)	0.9		6E(6A)	0.92	33A	0.08
3500000	33F	0.25	10B	0.75		10B	0.736	33A	0.264
3500000	33F	0.25	12B	0.75		12B	0.733	33A	0.267
3500000	33F	0.25	6A	0.75		6A	0.696	33A	0.304
3500000	33F	0.75	24A/24B/24F	0.25		33A	0.899	24A/24B/24F	0.101
3500000	33F	0.99	32A/32F	0.01		33A	1
3500000	34	0.1	35C	0.9		35C	0.85	34	0.145	33F	0.006
3500000	34	0.25	35A	0.75		35A	0.674	34	0.32	33A	0.006
3500000	34	0.5	22A	0.5		34	0.66	22A	0.336	33A	0.004
3500000	34	0.5	35A	0.5		34	0.631	35A	0.364	33F	0.005
3500000	34	0.5	35C	0.5		34	0.635	35C	0.357	33F	0.008
3500000	34	0.5	41F	0.5		34	0.714	41F	0.276	33F	0.01
3500000	34	0.75	11A	0.25		34	0.959	11A	0.035	33F	0.007
3500000	34	0.75	11D	0.25		34	0.821	11D	0.172	33F	0.007
3500000	34	0.75	13	0.25		34	0.792	13	0.204	33A	0.004
3500000	34	0.75	15F	0.25		34	0.81	15F	0.185	33A	0.005
3500000	34	0.75	20	0.25		34	0.81	20	0.183	33A	0.007
3500000	34	0.75	22A	0.25		34	0.868	22A	0.129	33F	0.003
3500000	34	0.75	31	0.25		34	0.844	31	0.153	33F	0.003
3500000	34	0.75	32A/32F	0.25		34	0.969	32A/32F	0.028	33F	0.003
3500000	34	0.75	35A	0.25		34	0.817	35A	0.174	33F	0.01
3500000	34	0.75	35C	0.25		34	0.786	35C	0.209	33F	0.006
3500000	34	0.75	38	0.25		34	0.798	38	0.199	33F	0.003
3500000	34	0.75	42	0.25		34	0.881	42	0.109	33F	0.009
3500000	34	0.75	6A	0.25		34	0.814	6A	0.183	33F	0.003
3500000	34	0.75	6D	0.25		34	0.969	6D	0.028	33F	0.003
3500000	34	0.75	7C	0.25		34	0.855	7C	0.138	33A	0.008
3500000	34	0.75	7F	0.25		34	0.815	7F	0.181	33F	0.004
3500000	34	0.9	10C	0.1		34	0.923	10C	0.072	33F	0.004
3500000	34	0.9	11C	0.1		34	0.938	11C	0.06	33F	0.002
3500000	34	0.9	11D	0.1		34	0.924	11D	0.073	33F	0.003
3500000	34	0.9	11F	0.1		34	0.933	11F	0.062	33F	0.005
3500000	34	0.9	13	0.1		34	0.921	13	0.077	33F	0.003
3500000	34	0.9	15F	0.1		34	0.936	15F	0.057	33A	0.007
3500000	34	0.9	17A	0.1		34	0.945	17A	0.052	33A	0.003
3500000	34	0.9	17F	0.1		34	0.93	17F	0.064	33F	0.006
3500000	34	0.9	18B	0.1		34	0.919	18B	0.073	33A	0.008
3500000	34	0.9	19A	0.1		34	0.926	19A	0.07	33F	0.004
3500000	34	0.9	19B	0.1		34	0.951	19B	0.044	33A	0.005
3500000	34	0.9	2	0.1		34	0.915	2	0.083	33A	0.002
3500000	34	0.9	21	0.1		34	0.913	21	0.085	33A	0.002
3500000	34	0.9	22F	0.1		34	0.958	22F	0.036	33F	0.006
3500000	34	0.9	23A	0.1		34	0.942	23A	0.055	33F	0.003
3500000	34	0.9	23B	0.1		34	0.956	23B	0.037	33A	0.007
3500000	34	0.9	25A	0.1		34	0.981	25A	0.016	33F	0.003
3500000	34	0.9	28F	0.1		34	0.958	28F	0.039	33A	0.003
3500000	34	0.9	31	0.1		34	0.928	31	0.063	33A	0.009
3500000	34	0.9	32A/32F	0.1		34	0.985	32A/32F	0.01	33F	0.005
3500000	34	0.9	33C	0.1		34	0.939	33C	0.056	33F	0.004
3500000	34	0.9	36	0.1		34	0.917	36	0.08	33F	0.002
3500000	34	0.9	39	0.1		34	0.935	39	0.057	33F	0.008
3500000	34	0.9	40	0.1		34	0.954	40	0.042	33A	0.004
3500000	34	0.9	41A	0.1		34	0.931	41A	0.062	33F	0.007
3500000	34	0.9	42	0.1		34	0.961	42	0.033	33A	0.006
3500000	34	0.9	45	0.1		34	0.948	45	0.049	33F	0.003
3500000	34	0.9	47F	0.1		34	0.914	47F	0.081	33F	0.005
3500000	34	0.9	7A	0.1		34	0.936	7A	0.057	33F	0.006
3500000	34	0.9	7C	0.1		34	0.944	7C	0.054	33F	0.003
3500000	34	0.95	12A	0.05		34	0.98	12A	0.018	33F	0.003
3500000	34	0.95	15B/15C	0.05		34	0.971	15B/15C	0.024	33F	0.005
3500000	34	0.95	15F	0.05		34	0.972	15F	0.024	33F	0.004
3500000	34	0.95	16A	0.05		34	0.96	16A	0.036	33A	0.004
3500000	34	0.95	18A	0.05		34	0.976	18A	0.021	33F	0.002
3500000	34	0.95	18B	0.05		34	0.96	18B	0.037	33A	0.003
3500000	34	0.95	18F	0.05		34	0.979	18F	0.016	33F	0.005
3500000	34	0.95	19C	0.05		34	0.968	19C	0.025	33F	0.007
3500000	34	0.95	21	0.05		34	0.953	21	0.044	33F	0.002
3500000	34	0.95	22A	0.05		34	0.969	22A	0.028	33F	0.003
3500000	34	0.95	22F	0.05		34	0.976	22F	0.019	33F	0.005
3500000	34	0.95	23A	0.05		34	0.969	23A	0.029	33F	0.003
3500000	34	0.95	25A	0.05		34	0.991	25A	0.005	33A	0.003
3500000	34	0.95	27	0.05		34	0.961	27	0.036	33A	0.004
3500000	34	0.95	28F	0.05		34	0.965	28F	0.032	33F	0.003
3500000	34	0.95	3	0.05		34	0.912	3	0.083	33F	0.005
3500000	34	0.95	32A/32F	0.05		34	0.992	33F	0.005	32A/32F	0.003
3500000	34	0.95	33D	0.05		34	0.956	33D	0.039	33F	0.004
3500000	34	0.95	35A	0.05		34	0.962	35A	0.03	33F	0.008
3500000	34	0.95	35B	0.05		34	0.942	35B	0.052	33F	0.006
3500000	34	0.95	35C	0.05		34	0.967	35C	0.025	33F	0.008
3500000	34	0.95	36	0.05		34	0.958	36	0.039	33F	0.003
3500000	34	0.95	42	0.05		34	0.97	42	0.024	33F	0.006
3500000	34	0.95	45	0.05		34	0.972	45	0.025	33A	0.003
3500000	34	0.95	46	0.05		34	0.978	46	0.017	33F	0.004
3500000	34	0.95	47F	0.05		34	0.976	47F	0.021	33F	0.003
3500000	34	0.95	48	0.05		34	0.968	48	0.03	33F	0.002
3500000	34	0.95	6B	0.05		34	0.99	6B	0.006	33F	0.005
3500000	34	0.95	6D	0.05		34	0.996	33F	0.004
3500000	34	0.95	6E(6A)	0.05		34	0.962	6E(6B)	0.036	33F	0.003
3500000	34	0.95	6E(6B)	0.05		34	0.963	6E(6B)	0.032	33F	0.005
3500000	34	0.95	7A	0.05		34	0.966	7A	0.029	33F	0.005
3500000	34	0.95	9A	0.05		34	0.96	9A	0.036	33F	0.004
3500000	34	0.99	1	0.01		34	0.99	1	0.006	33F	0.004
3500000	34	0.99	10C	0.01		34	0.983	10C	0.01	33F	0.007
3500000	34	0.99	11A	0.01		34	0.995	33F	0.005
3500000	34	0.99	11D	0.01		34	0.992	11D	0.006	33F	0.003
3500000	34	0.99	13	0.01		34	0.983	33F	0.01	13	0.007
3500000	34	0.99	14	0.01		34	0.985	14	0.01	33F	0.005
3500000	34	0.99	15B/15C	0.01		34	0.997	33F	0.003
3500000	34	0.99	16A	0.01		34	0.987	16A	0.008	33A	0.005
3500000	34	0.99	18C	0.01		34	0.995	33F	0.002	18B	0.002
3500000	34	0.99	19B	0.01		34	0.99	19B	0.007	33F	0.004
3500000	34	0.99	19C	0.01		34	0.99	19C	0.006	33F	0.004
3500000	34	0.99	23F	0.01		34	0.991	23F	0.006	33F	0.003
3500000	34	0.99	24A/24B/24F	0.01		34	0.997	33F	0.003
3500000	34	0.99	32A/32F	0.01		34	0.997	33F	0.003
3500000	34	0.99	35A	0.01		34	0.989	35A	0.008	33F	0.003
3500000	34	0.99	35B	0.01		34	0.985	35B	0.011	33F	0.005
3500000	34	0.99	35C	0.01		34	0.985	35C	0.01	33F	0.005
3500000	34	0.99	36	0.01		34	0.987	36	0.009	33F	0.003
3500000	34	0.99	41A	0.01		34	0.993	41A	0.004	33A	0.003
3500000	34	0.99	43	0.01		34	0.993	43	0.004	33F	0.003
3500000	34	0.99	45	0.01		34	0.986	33F	0.007	45	0.007
3500000	34	0.99	47F	0.01		34	0.989	47F	0.007	33F	0.005
3500000	34	0.99	5	0.01		34	0.989	5	0.007	33F	0.005
3500000	34	0.99	6A	0.01		34	0.988	33F	0.012
3500000	34	0.99	6D	0.01		34	0.997	33F	0.003
3500000	34	0.99	6E(6A)	0.01		34	0.995	6E(6B)	0.003	33F	0.003
3500000	34	0.99	9V	0.01		34	0.993	9V	0.005	33F	0.003
3500000	35B	0.5	23A	0.5		35B	0.619	23A	0.378	19A	0.003
3500000	35B	0.75	16A	0.25		35B	0.824	16A	0.173	19A	0.002
3500000	35B	0.75	18A	0.25		35B	0.811	18A	0.187	19A	0.002
3500000	35B	0.9	1	0.1		35B	0.954	1	0.044	19A	0.002
3500000	35B	0.9	15B/15C	0.1		35B	0.938	15B/15C	0.06	19A	0.002
3500000	35B	0.9	18B	0.1		35B	0.935	18B	0.063	19A	0.002
3500000	35B	0.95	11D	0.05		35B	0.964	11D	0.034	19A	0.002
3500000	35C	0.01	1	0.99		1	0.993	42	0.007
3500000	35C	0.01	12F	0.99		12F	0.996	42	0.004
3500000	35C	0.01	27	0.99		27	0.995	42	0.005
3500000	35C	0.01	28A	0.99		28A	0.992	42	0.008
3500000	35C	0.01	38	0.99		38	0.996	42	0.004
3500000	35C	0.01	47F	0.99		47F	0.987	42	0.013
3500000	35C	0.01	48	0.99		48	0.994	42	0.006
3500000	35C	0.01	8	0.99		8	0.994	42	0.006
3500000	35C	0.01	9V	0.99		9V	0.992	42	0.008
3500000	35F	0.05	32A/32F	0.95		32A/32F	0.725	35F	0.256	47F	0.019
3500000	35F	0.1	15A	0.9		15A	0.912	35F	0.078	47F	0.011
3500000	42	0.01	15B/15C	0.99		15B/15C	0.995	35C	0.005
3500000	42	0.01	2	0.99		2	0.998	35C	0.002
3500000	42	0.01	24A/24B/24F	0.99		24A/24B/24F	0.995	35C	0.005
3500000	42	0.01	38	0.99		38	0.995	35C	0.005
3500000	42	0.01	4	0.99		4	0.996	35C	0.004
3500000	42	0.01	9V	0.99		9V	0.994	35C	0.006
3500000	42	0.05	23F	0.95		23F	0.955	35C	0.045
3500000	42	0.05	6C	0.95		6C	0.977	35C	0.013	42	0.01
3500000	42	0.1	2	0.9		2	0.949	42	0.03	35C	0.021
3500000	42	0.1	22A	0.9		22A	0.902	42	0.069	35C	0.029
3500000	42	0.1	22F	0.9		22F	0.888	35C	0.057	42	0.055
3500000	42	0.1	33A	0.9		33A	0.941	42	0.041	35C	0.019
3500000	42	0.1	33C	0.9		33C	0.951	35C	0.027	42	0.022
3500000	42	0.1	33F	0.9		33A/33F	0.927	42	0.042	35C	0.031
3500000	42	0.1	35A	0.9		35A	0.822	35C	0.093	42	0.085
3500000	42	0.1	35B	0.9		35B	0.971	35C	0.016	42	0.012
3500000	42	0.1	47A	0.9		47A	0.884	35C	0.062	42	0.054
3500000	42	0.1	6C	0.9		6C	0.928	42	0.05	35C	0.022
3500000	42	0.1	9V	0.9		9V	0.922	42	0.043	35C	0.035
3500000	42	0.25	17F	0.75		17F	0.841	35C	0.088	42	0.07
3500000	42	0.25	2	0.75		2	0.849	42	0.116	35C	0.034
3500000	42	0.25	22F	0.75		22F	0.731	42	0.213	35C	0.056
3500000	42	0.25	32A/32F	0.75		42	0.367	32A/32F	0.328	35C	0.305
3500000	42	0.25	33A	0.75		33A	0.816	42	0.095	35C	0.089
3500000	42	0.25	33F	0.75		33A/33F	0.794	42	0.113	35C	0.093
3500000	42	0.25	35A	0.75		35A	0.524	42	0.258	35C	0.218
3500000	42	0.25	35B	0.75		35B	0.829	42	0.093	35C	0.079
3500000	42	0.25	37	0.75		37	0.813	42	0.165	35C	0.022
3500000	42	0.25	4	0.75		4	0.831	42	0.11	35C	0.059
3500000	42	0.25	47A	0.75		47A	0.795	42	0.171	35C	0.034
3500000	42	0.5	17F	0.5		17F	0.561	42	0.268	35C	0.172
3500000	42	0.5	33A	0.5		33A	0.651	42	0.181	35C	0.168
3500000	42	0.5	33C	0.5		33C	0.698	35C	0.152	42	0.15
3500000	42	0.5	33F	0.5		33F	0.561	35C	0.226	42	0.213
3500000	42	0.5	37	0.5		37	0.567	42	0.397	35C	0.036
3500000	42	0.5	9A	0.5		9A	0.612	42	0.347	35C	0.041
3500000	42	0.75	17F	0.25		42	0.463	17F	0.285	35C	0.251
3500000	42	0.75	22F	0.25		42	0.714	22F	0.247	35C	0.038
3500000	42	0.75	28A	0.25		42	0.674	28A	0.282	35C	0.044
3500000	42	0.75	32A/32F	0.25		42	0.743	35C	0.19	32A/32F	0.067
3500000	42	0.75	33F	0.25		42	0.611	33A/33F	0.306	35C	0.083
3500000	42	0.75	35A	0.25		42	0.642	35C	0.235	35A	0.123
3500000	42	0.75	35B	0.25		42	0.451	35B	0.33	35C	0.219
3500000	42	0.75	47A	0.25		42	0.687	47A	0.226	35C	0.086
3500000	42	0.75	9V	0.25		42	0.632	9V	0.314	35C	0.054
3500000	42	0.9	33A	0.1		42	0.697	35C	0.155	33A	0.148
3500000	42	0.9	33C	0.1		42	0.673	33C	0.184	35C	0.143
3500000	42	0.9	33F	0.1		42	0.682	33F	0.21	35C	0.108
3500000	42	0.9	47A	0.1		42	0.785	47A	0.128	35C	0.087
3500000	42	0.95	17F	0.05		42	0.885	17F	0.071	35C	0.044
3500000	42	0.95	35A	0.05		42	0.944	35C	0.056
3500000	42	0.99	33A	0.01		42	0.926	35C	0.046	33A/33F	0.028
3500000	42	0.99	33F	0.01		42	0.949	35C	0.044	33F	0.007
3500000	46	0.75	12A	0.25		12A	0.72	12B	0.159	46	0.12
3000000	6A	0.05	6E(6B)	0.95		6E(6B)	0.97	6A	0.021	6B	0.009
3000000	6A	0.1	6E(6B)	0.9		6E(6B)	0.913	6B	0.058	6A	0.029
3000000	6A	0.25	6D	0.75		6B	0.403	6D	0.316	6A	0.282
3000000	6A	0.25	6E(6B)	0.75		6E(6B)	0.706	6A	0.235	6B	0.059
3000000	6A	0.5	6D	0.5		6A	0.473	6B	0.368	6D	0.159
3000000	6A	0.75	6D	0.25		6A	0.852	6B	0.078	6D	0.071
3000000	6A	0.9	6D	0.1		6A	0.938	6B	0.051	6D	0.012
3000000	6A	0.95	6D	0.05		6A	0.978	6B	0.022
3000000	6C	0.01	6B	0.99		6B	0.966	6D	0.034
3000000	6C	0.1	6B	0.9		6B	0.895	6C	0.06	6D	0.045
3000000	6C	0.1	6E(6B)	0.9		6E(6B)	0.912	6C	0.046	6D	0.041
3000000	6C	0.25	6B	0.75		6B	0.613	6D	0.231	6C	0.156
3000000	6C	0.25	6E(6B)	0.75		6E(6B)	0.77	6C	0.189	6D	0.04
3000000	6C	0.5	6B	0.5		6C	0.443	6D	0.301	6B	0.256
3000000	6C	0.5	6E(6B)	0.5		6E(6B)	0.494	6C	0.466	6D	0.041
3000000	6C	0.75	6B	0.25		6C	0.764	6B	0.146	6D	0.09
3000000	6C	0.75	6E(6B)	0.25		6C	0.707	6E(6B)	0.247	6D	0.046
3000000	6C	0.9	6B	0.1		6C	0.898	6D	0.053	6B	0.049
3000000	6C	0.95	6B	0.05		6C	0.826	6D	0.106	6B	0.068
3000000	6D	0.5	33D	0.5		33D	0.918	6B	0.063	6D	0.02
3000000	6D	0.75	33D	0.25		33D	0.727	6B	0.147	6D	0.126
3000000	6E(6A)	0.01	1	0.99		1	0.994	6E(6B)	0.006
3000000	6E(6A)	0.01	12B	0.99		12B	0.994	6E(6B)	0.006
3000000	6E(6A)	0.01	14	0.99		14	0.995	6E(6B)	0.005
3000000	6E(6A)	0.01	15B/15C	0.99		15B/15C	0.994	6E(6B)	0.006
3000000	6E(6A)	0.01	17F	0.99		17F	0.995	6E(6B)	0.005
3000000	6E(6A)	0.01	19A	0.99		19A	0.994	6E(6B)	0.006
3000000	6E(6A)	0.01	23B	0.99		23B	0.986	6E(6B)	0.014
3000000	6E(6A)	0.01	23B1	0.99		23B1	0.993	6E(6B)	0.007
3000000	6E(6A)	0.01	28F	0.99		28F	0.993	6E(6B)	0.007
3000000	6E(6A)	0.01	29	0.99		29	0.993	6E(6B)	0.007
3000000	6E(6A)	0.01	37	0.99		37	0.995	6E(6B)	0.005
3000000	6E(6A)	0.01	42	0.99		42	0.992	6E(6B)	0.008
3000000	6E(6A)	0.01	7F	0.99		7F	0.992	6E(6B)	0.008
3000000	6E(6A)	0.01	8	0.99		8	0.995	6E(6B)	0.005
3000000	6E(6A)	0.01	9V	0.99		9V	0.992	6E(6B)	0.008
3000000	6E(6A)	0.05	10A	0.95		10A	0.972	6E(6B)	0.028
3000000	6E(6A)	0.05	10B	0.95		10B	0.978	6E(6B)	0.022
3000000	6E(6A)	0.05	11A	0.95		11A	0.763	6E(6B)	0.237
3000000	6E(6A)	0.05	11D	0.95		11D	0.965	6E(6B)	0.035
3000000	6E(6A)	0.05	12B	0.95		12B	0.96	6E(6B)	0.04
3000000	6E(6A)	0.05	13	0.95		13	0.962	6E(6B)	0.038
3000000	6E(6A)	0.05	19B	0.95		19B	0.944	6E(6B)	0.056
3000000	6E(6A)	0.05	20	0.95		20	0.977	6E(6B)	0.023
3000000	6E(6A)	0.05	21	0.95		21	0.971	6E(6B)	0.029
3000000	6E(6A)	0.05	23A	0.95		23A	0.968	6E(6B)	0.032
3000000	6E(6A)	0.05	23F	0.95		23F	0.971	6E(6B)	0.029
3000000	6E(6A)	0.05	27	0.95		27	0.972	6E(6B)	0.028
3000000	6E(6A)	0.05	28A	0.95		28A	0.968	6E(6B)	0.032
3000000	6E(6A)	0.05	33F	0.95		33F	0.957	6E(6B)	0.043
3000000	6E(6A)	0.05	35C	0.95		35C	0.972	6E(6B)	0.028
3000000	6E(6A)	0.05	39	0.95		39	0.968	6E(6B)	0.032
3000000	6E(6A)	0.05	47F	0.95		47F	0.965	6E(6B)	0.035
3000000	6E(6A)	0.05	6A	0.95		6A	0.972	6E(6B)	0.028
3000000	6E(6A)	0.05	9V	0.95		9V	0.97	6E(6B)	0.03
3000000	6E(6A)	0.1	11A	0.9		11A	0.674	6E(6B)	0.326
3000000	6E(6A)	0.1	11C	0.9		11C	0.945	6E(6B)	0.055
3000000	6E(6A)	0.1	11D	0.9		11D	0.923	6E(6B)	0.077
3000000	6E(6A)	0.1	21	0.9		21	0.887	6E(6B)	0.113
3000000	6E(6A)	0.1	32A/32F	0.9		32A/32F	0.505	6E(6B)	0.495
3000000	6E(6A)	0.1	34	0.9		34	0.965	6E(6B)	0.035
3000000	6E(6A)	0.1	36	0.9		36	0.938	6E(6B)	0.062
3000000	6E(6A)	0.1	37	0.9		37	0.932	6E(6B)	0.068
3000000	6E(6A)	0.1	47A	0.9		47A	0.924	6E(6B)	0.076
3000000	6E(6A)	0.1	48	0.9		48	0.95	6E(6B)	0.05
3000000	6E(6A)	0.1	6B	0.9		6B	0.75	6E(6B)	0.25
3000000	6E(6A)	0.1	6C	0.9		6C	0.942	6E(6B)	0.058
3000000	6E(6A)	0.1	8	0.9		8	0.92	6E(6B)	0.08
3000000	6E(6A)	0.25	10A	0.75		10A	0.814	6E(6B)	0.186
3000000	6E(6A)	0.25	11D	0.75		11D	0.728	6E(6B)	0.272
3000000	6E(6A)	0.25	18A	0.75		18A	0.749	6E(6B)	0.251
3000000	6E(6A)	0.25	18B	0.75		18B	0.697	6E(6B)	0.303
3000000	6E(6A)	0.25	18F	0.75		6E(6B)	0.539	18F	0.461
3000000	6E(6A)	0.25	24A/24B/24F	0.75		24A/24B/24F	0.624	6E(6B)	0.376
3000000	6E(6A)	0.25	28A	0.75		28A	0.68	6E(6B)	0.32
3000000	6E(6A)	0.25	28F	0.75		28F	0.747	6E(6B)	0.253
3000000	6E(6A)	0.25	3	0.75		3	0.893	6E(6B)	0.107
3000000	6E(6A)	0.25	36	0.75		36	0.752	6E(6B)	0.248
3000000	6E(6A)	0.25	39	0.75		39	0.866	6E(6B)	0.134
3000000	6E(6A)	0.25	42	0.75		42	0.808	6E(6B)	0.192
3000000	6E(6A)	0.25	46	0.75		46	0.789	6E(6B)	0.211
3000000	6E(6A)	0.25	47A	0.75		47A	0.729	6E(6B)	0.271
3000000	6E(6A)	0.25	48	0.75		48	0.783	6E(6B)	0.217
3000000	6E(6A)	0.25	6B	0.75		6B	0.704	6E(6B)	0.296
3000000	6E(6A)	0.25	7B	0.75		7B	0.625	6E(6B)	0.375
3000000	6E(6A)	0.25	7F	0.75		7F	0.849	6E(6B)	0.151
3000000	6E(6A)	0.25	9V	0.75		9V	0.654	6E(6B)	0.346
3000000	6E(6A)	0.5	12A	0.5		12A	0.558	6E(6B)	0.442
3000000	6E(6A)	0.5	15F	0.5		6E(6B)	0.525	15F	0.475
3000000	6E(6A)	0.5	16F	0.5		6E(6B)	0.653	16F	0.347
3000000	6E(6A)	0.5	18A	0.5		6E(6B)	0.529	18A	0.471
3000000	6E(6A)	0.5	22F	0.5		6E(6B)	0.511	22F	0.489
3000000	6E(6A)	0.5	23B	0.5		6E(6B)	0.591	23B	0.409
3000000	6E(6A)	0.5	25F	0.5		6E(6B)	0.739	25F	0.261
3000000	6E(6A)	0.5	33A	0.5		33A	0.505	6E(6B)	0.495
3000000	6E(6A)	0.5	36	0.5		6E(6B)	0.522	36	0.478
3000000	6E(6A)	0.5	37	0.5		37	0.612	6E(6B)	0.388
3000000	6E(6A)	0.5	6D	0.5		6E(6B)	0.771	6D	0.229
3000000	6E(6A)	0.5	7F	0.5		6E(6B)	0.533	7F	0.467
3000000	6E(6A)	0.5	9L	0.5		6E(6B)	0.546	9L	0.454
3000000	6E(6A)	0.75	1	0.25		6E(6B)	0.837	1	0.163
3000000	6E(6A)	0.75	11A	0.25		6E(6B)	0.972	11A	0.028
3000000	6E(6A)	0.75	18A	0.25		6E(6B)	0.702	18A	0.298
3000000	6E(6A)	0.75	18C	0.25		6E(6B)	0.684	18C	0.316
3000000	6E(6A)	0.75	25A	0.25		6E(6B)	0.961	25A	0.039
3000000	6E(6A)	0.75	32A/32F	0.25		6E(6B)	0.934	32A/32F	0.066
3000000	6E(6A)	0.75	39	0.25		6E(6B)	0.799	39	0.201
3000000	6E(6A)	0.75	4	0.25		6E(6B)	0.622	4	0.378
3000000	6E(6A)	0.75	41A	0.25		6E(6B)	0.841	41A	0.159
3000000	6E(6A)	0.75	5	0.25		6E(6B)	0.83	5	0.17
3000000	6E(6A)	0.75	6A	0.25		6E(6B)	0.834	6A	0.166
3000000	6E(6A)	0.9	3	0.1		6E(6B)	0.637	3	0.363
3000000	6E(6A)	0.9	39	0.1		6E(6B)	0.906	39	0.094
3000000	6E(6A)	0.9	45	0.1		6E(6B)	0.938	45	0.062
3000000	6E(6A)	0.9	48	0.1		6E(6B)	0.905	48	0.095
3000000	6E(6A)	0.95	11D	0.05		6E(6B)	0.936	11D	0.064
3000000	6E(6A)	0.95	15F	0.05		6E(6B)	0.973	15F	0.027
3000000	6E(6A)	0.95	22F	0.05		6E(6B)	0.941	22F	0.059
3000000	6E(6A)	0.95	23A	0.05		6E(6B)	0.966	23A	0.034
3000000	6E(6A)	0.95	32A/32F	0.05		6E(6B)	0.995	32A/32F	0.005
3000000	6E(6A)	0.95	33D	0.05		6E(6B)	0.966	33D	0.034
3000000	6E(6A)	0.95	45	0.05		6E(6B)	0.943	45	0.057
3000000	6E(6A)	0.95	48	0.05		6E(6B)	0.911	48	0.089
3000000	6E(6A)	0.99	24A/24B/24F	0.01		6E(6B)	1
3000000	6E(6A)	0.99	3	0.01		6E(6B)	0.985	3	0.015
3000000	6E(6A)	0.99	35F	0.01		6E(6B)	0.995	35F	0.005
3000000	6E(6A)	0.99	41A	0.01		6E(6B)	0.987	41A	0.013
3000000	6E(6B)	0.01	10B	0.99		10B	0.984	6E(6A)	0.016
3000000	6E(6B)	0.01	10F	0.99		10F	0.994	6E(6A)	0.006
3000000	6E(6B)	0.01	11C	0.99		11C	0.99	6E(6A)	0.01
3000000	6E(6B)	0.01	11D	0.99		11D	0.989	6E(6A)	0.011
3000000	6E(6B)	0.01	13	0.99		13	0.995	6E(6A)	0.005
3000000	6E(6B)	0.01	16F	0.99		16F	0.992	6E(6A)	0.008
3000000	6E(6B)	0.01	17A	0.99		17A	0.995	6E(6A)	0.005
3000000	6E(6B)	0.01	17F	0.99		17F	0.994	6E(6A)	0.006
3000000	6E(6B)	0.01	18C	0.99		18C	0.993	6E(6A)	0.007
3000000	6E(6B)	0.01	19B	0.99		19B	0.987	6E(6A)	0.013
3000000	6E(6B)	0.01	24A/24B/24F	0.99		24A/24B/24F	0.983	6E(6A)	0.017
3000000	6E(6B)	0.01	27	0.99		27	0.993	6E(6A)	0.007
3000000	6E(6B)	0.01	28A	0.99		28A	0.988	6E(6A)	0.012
3000000	6E(6B)	0.01	29	0.99		29	0.988	6E(6A)	0.012
3000000	6E(6B)	0.01	31	0.99		31	0.993	6E(6A)	0.007
3000000	6E(6B)	0.01	32A/32F	0.99		32A/32F	0.911	6E(6A)	0.089
3000000	6E(6B)	0.01	33A	0.99		33A	0.988	6E(6A)	0.012
3000000	6E(6B)	0.01	34	0.99		34	0.991	6E(6A)	0.009
3000000	6E(6B)	0.01	35C	0.99		35C	0.995	6E(6A)	0.005
3000000	6E(6B)	0.01	37	0.99		37	0.995	6E(6A)	0.005
3000000	6E(6B)	0.01	39	0.99		39	0.989	6E(6A)	0.011
3000000	6E(6B)	0.01	42	0.99		42	0.991	6E(6A)	0.009
3000000	6E(6B)	0.01	43	0.99		43	0.984	6E(6A)	0.016
3000000	6E(6B)	0.01	47F	0.99		47F	0.989	6E(6A)	0.011
3000000	6E(6B)	0.01	48	0.99		48	0.994	6E(6A)	0.006
3000000	6E(6B)	0.01	6B	0.99		6B	0.971	6E(6A)	0.029
3000000	6E(6B)	0.01	7A	0.99		7A	0.992	6E(6A)	0.008
3000000	6E(6B)	0.01	7B	0.99		7B	0.986	6E(6A)	0.014
3000000	6E(6B)	0.01	7C	0.99		7C	0.989	6E(6A)	0.011
3000000	6E(6B)	0.01	9L	0.99		9L	0.977	6E(6A)	0.023
3000000	6E(6B)	0.01	9N	0.99		9N	0.991	6E(6A)	0.009
3000000	6E(6B)	0.01	9V	0.99		9V	0.988	6E(6A)	0.012
3000000	6E(6B)	0.05	10A	0.95		10A	0.939	6E(6A)	0.061
3000000	6E(6B)	0.05	10F	0.95		10F	0.963	6E(6A)	0.037
3000000	6E(6B)	0.05	12B	0.95		12B	0.95	6E(6A)	0.05
3000000	6E(6B)	0.05	15B/15C	0.95		15B/15C	0.937	6E(6A)	0.063
3000000	6E(6B)	0.05	16F	0.95		16F	0.931	6E(6A)	0.069
3000000	6E(6B)	0.05	17F	0.95		17F	0.963	6E(6A)	0.037
3000000	6E(6B)	0.05	18A	0.95		18A	0.944	6E(6A)	0.056
3000000	6E(6B)	0.05	20	0.95		20	0.958	6E(6A)	0.042
3000000	6E(6B)	0.05	21	0.95		21	0.953	6E(6A)	0.047
3000000	6E(6B)	0.05	22A	0.95		22A	0.938	6E(6A)	0.062
3000000	6E(6B)	0.05	28A	0.95		28A	0.93	6E(6A)	0.07
3000000	6E(6B)	0.05	3	0.95		3	0.987	6E(6A)	0.013
3000000	6E(6B)	0.05	35C	0.95		35C	0.932	6E(6A)	0.068
3000000	6E(6B)	0.05	37	0.95		37	0.949	6E(6A)	0.051
3000000	6E(6B)	0.05	4	0.95		4	0.953	6E(6A)	0.047
3000000	6E(6B)	0.05	43	0.95		43	0.888	6E(6A)	0.112
3000000	6E(6B)	0.05	47F	0.95		47F	0.937	6E(6A)	0.063
3000000	6E(6B)	0.05	5	0.95		5	0.933	6E(6A)	0.067
3000000	6E(6B)	0.05	6C	0.95		6C	0.949	6E(6A)	0.051
3000000	6E(6B)	0.05	7B	0.95		7B	0.905	6E(6A)	0.095
3000000	6E(6B)	0.05	9N	0.95		9N	0.942	6E(6A)	0.058
3000000	6E(6B)	0.05	9V	0.95		9V	0.934	6E(6A)	0.066
3000000	6E(6B)	0.1	10A	0.9		10A	0.875	6E(6A)	0.125
3000000	6E(6B)	0.1	12F	0.9		12F	0.889	6E(6A)	0.111
3000000	6E(6B)	0.1	18B	0.9		18B	0.876	6E(6A)	0.124
3000000	6E(6B)	0.1	18C	0.9		18C	0.879	6E(6A)	0.121
3000000	6E(6B)	0.1	19B	0.9		19B	0.839	6E(6A)	0.161
3000000	6E(6B)	0.1	23A	0.9		23A	0.875	6E(6A)	0.125
3000000	6E(6B)	0.1	23B	0.9		23B	0.785	6E(6A)	0.215
3000000	6E(6B)	0.1	29	0.9		29	0.884	6E(6A)	0.116
3000000	6E(6B)	0.1	33A	0.9		33A	0.915	6E(6A)	0.085
3000000	6E(6B)	0.1	34	0.9		34	0.926	6E(6A)	0.074
3000000	6E(6B)	0.1	35F	0.9		35F	0.921	6E(6A)	0.079
3000000	6E(6B)	0.1	38	0.9		38	0.876	6E(6A)	0.124
3000000	6E(6B)	0.1	47F	0.9		47F	0.865	6E(6A)	0.135
3000000	6E(6B)	0.1	6C	0.9		6C	0.899	6E(6A)	0.101
3000000	6E(6B)	0.1	9A	0.9		9A	0.894	6E(6A)	0.106
3000000	6E(6B)	0.1	9N	0.9		9N	0.895	6E(6A)	0.105
3000000	6E(6B)	0.25	10B	0.75		10B	0.71	6E(6A)	0.29
3000000	6E(6B)	0.25	11D	0.75		11D	0.733	6E(6A)	0.267
3000000	6E(6B)	0.25	16F	0.75		16F	0.647	6E(6A)	0.353
3000000	6E(6B)	0.25	18B	0.75		18B	0.694	6E(6A)	0.306
3000000	6E(6B)	0.25	2	0.75		2	0.762	6E(6A)	0.238
3000000	6E(6B)	0.25	3	0.75		3	0.871	6E(6A)	0.129
3000000	6E(6B)	0.25	31	0.75		31	0.71	6E(6A)	0.29
3000000	6E(6B)	0.25	33F	0.75		33F	0.757	6E(6A)	0.243
3000000	6E(6B)	0.25	36	0.75		36	0.739	6E(6A)	0.261
3000000	6E(6B)	0.25	47A	0.75		47A	0.691	6E(6A)	0.309
3000000	6E(6B)	0.25	7B	0.75		7B	0.614	6E(6A)	0.386
3000000	6E(6B)	0.25	7F	0.75		7F	0.725	6E(6A)	0.275
3000000	6E(6B)	0.25	9A	0.75		9A	0.721	6E(6A)	0.279
3000000	6E(6B)	0.25	9L	0.75		6E(6A)	0.509	9L	0.491
3000000	6E(6B)	0.5	11C	0.5		11C	0.529	6E(6A)	0.471
3000000	6E(6B)	0.5	29	0.5		6E(6A)	0.526	29	0.474
3000000	6E(6B)	0.5	33D	0.5		6E(6A)	0.522	33D	0.478
3000000	6E(6B)	0.5	33F	0.5		6E(6A)	0.503	33A/33F	0.497
3000000	6E(6B)	0.5	9V	0.5		6E(6A)	0.62	9V	0.38
3000000	6E(6B)	0.75	15F	0.25		6E(6A)	0.79	15F	0.21
3000000	6E(6B)	0.75	2	0.25		6E(6A)	0.742	2	0.258
3000000	6E(6B)	0.75	25F	0.25		6E(6A)	0.908	25F	0.092
3000000	6E(6B)	0.75	29	0.25		6E(6A)	0.763	29	0.237
3000000	6E(6B)	0.75	42	0.25		6E(6A)	0.779	42	0.221
3000000	6E(6B)	0.75	7C	0.25		6E(6A)	0.84	7C	0.16
3000000	6E(6B)	0.9	18A	0.1		6E(6A)	0.935	18A	0.065
3000000	6E(6B)	0.9	21	0.1		6E(6A)	0.897	21	0.103
3000000	6E(6B)	0.9	35C	0.1		6E(6A)	0.9	35C	0.1
3000000	6E(6B)	0.9	39	0.1		6E(6A)	0.932	39	0.068
3000000	6E(6B)	0.95	35F	0.05		6E(6A)	0.956	35F	0.044
3000000	6E(6B)	0.99	21	0.01		6E(6A)	0.986	21	0.014
3000000	7A	0.01	11A	0.99		11A	0.923	7F	0.077
3000000	7A	0.01	11B	0.99		11B	0.989	7F	0.011
3000000	7A	0.01	12F	0.99		12F	0.993	7F	0.007
3000000	7A	0.01	14	0.99		14	0.997	7F	0.003
3000000	7A	0.01	18C	0.99		18C	0.995	7F	0.005
3000000	7A	0.01	20	0.99		20	0.991	7F	0.009
3000000	7A	0.01	23B	0.99		23B	0.985	7F	0.015
3000000	7A	0.01	23B1	0.99		23B1	0.997	7F	0.003
3000000	7A	0.01	24A/24B/24F	0.99		24A/24B/24F	0.994	7F	0.006
3000000	7A	0.01	42	0.99		42	0.991	7F	0.009
3000000	7F	0.01	14	0.99		14	0.994	7A	0.006
3000000	7F	0.01	15A	0.99		15A	0.991	7A	0.009
3000000	7F	0.01	18A	0.99		18A	0.995	7A	0.005
3000000	7F	0.01	18F	0.99		18F	0.988	7A	0.012
3000000	7F	0.01	19B	0.99		19B	0.986	7A	0.014
3000000	7F	0.01	22A	0.99		22A	0.996	7A	0.004
3000000	7F	0.01	22F	0.99		22F	0.994	7A	0.006
3000000	7F	0.01	24A/24B/24F	0.99		24A/24B/24F	0.994	7A	0.006
3000000	7F	0.01	27	0.99		27	0.995	7A	0.005
3000000	7F	0.01	3	0.99		3	0.997	7A	0.003
3000000	7F	0.01	31	0.99		31	0.996	7A	0.004
3000000	7F	0.01	36	0.99		36	0.996	7A	0.004
3000000	7F	0.01	43	0.99		43	0.986	7A	0.014
3000000	7F	0.01	6B	0.99		6B	0.981	7A	0.019
3000000	7F	0.01	6E(6A)	0.99		6E(6A)	0.992	7A	0.008
3000000	7F	0.01	6E(6B)	0.99		6E(6B)	0.995	7A	0.005
3000000	7F	0.05	13	0.95		13	0.959	7A	0.041
3000000	7F	0.05	24A/24B/24F	0.95		24A/24B/24F	0.956	7A	0.044
3000000	7F	0.05	33C	0.95		33C	0.971	7A	0.029
3000000	7F	0.05	9L	0.95		9L	0.908	7A	0.092
3000000	7F	0.05	9N	0.95		9N	0.963	7A	0.037
3000000	7F	0.1	11C	0.9		11C	0.939	7A	0.061
3000000	7F	0.1	25F	0.9		25F	0.76	7A	0.24
3000000	9A	0.01	11D	0.99		11D	0.992	9V	0.008
3000000	9A	0.01	12B	0.99		12B	0.989	9V	0.011
3000000	9A	0.01	13	0.99		13	0.992	9V	0.008
3000000	9A	0.01	17A	0.99		17A	0.995	9V	0.005
3000000	9A	0.01	18F	0.99		18F	0.975	9V	0.025
3000000	9A	0.01	19A	0.99		19A	0.997	9V	0.003
3000000	9A	0.01	19B	0.99		19B	0.985	9V	0.015
3000000	9A	0.01	20	0.99		20	0.993	9V	0.007
3000000	9A	0.01	23B1	0.99		23B1	0.997	9V	0.003
3000000	9A	0.01	33B	0.99		33B	0.993	9V	0.007
3000000	9A	0.01	33C	0.99		33C	0.988	9V	0.012
3000000	9A	0.01	33F	0.99		33F	0.991	9V	0.009
3000000	9A	0.01	35C	0.99		35C	0.994	9V	0.006
3000000	9A	0.01	42	0.99		42	0.989	9V	0.011
3000000	9A	0.01	7B	0.99		7B	0.984	9V	0.016
3000000	9V	0.01	11A	0.99		11A	0.89	9A	0.11
3000000	9V	0.01	14	0.99		14	0.996	9A	0.004
3000000	9V	0.01	16F	0.99		16F	0.992	9A	0.008
3000000	9V	0.01	22F	0.99		22F	0.994	9A	0.006
3000000	9V	0.01	33A	0.99		33A	0.997	9A	0.003
3000000	9V	0.01	35A	0.99		35A	0.994	9A	0.006
3000000	9V	0.01	35C	0.99		35C	0.994	9A	0.006
3000000	12F	0.1	46	0.9		12F	0.639	12B	0.276	46	0.085
3000000	12F	0.25	46	0.75		12B	0.578	12F	0.389	46	0.032
3000000	12F	0.5	46	0.5		12F	0.545	12B	0.447	46	0.008
3000000	12F	0.75	46	0.25		12F	0.524	12B	0.476
3000000	12F	0.9	46	0.1		12F	0.671	12B	0.329
3000000	12F	0.95	46	0.05		12F	0.869	12B	0.131
3000000	12F	0.99	46	0.01		12F	0.963	12B	0.037
3000000	15A	0.1	16F	0.9		16F	0.897	15A	0.095	15B/15C	0.009
3000000	15A	0.25	18F	0.75		18F	0.627	15A	0.345	15B/15C	0.028
3000000	15A	0.25	23A	0.75		23A	0.775	15A	0.212	15B/15C	0.014
3000000	15A	0.25	9L	0.75		9L	0.656	15A	0.325	15B/15C	0.019
3000000	15A	0.5	19B	0.5		15A	0.533	19B	0.445	15B/15C	0.021
3000000	15A	0.5	20	0.5		20	0.569	15A	0.424	15B/15C	0.007
3000000	15A	0.5	35F	0.5		35F	0.626	15A	0.355	15B/15C	0.019
3000000	15A	0.5	7C	0.5		7C	0.496	15A	0.494	15B/15C	0.01
3000000	15A	0.5	7F	0.5		15A	0.524	7F	0.458	15B/15C	0.019
3000000	15A	0.5	9L	0.5		15A	0.657	9L	0.33	15B/15C	0.013
3000000	15A	0.75	16A	0.25		15A	0.7	16A	0.293	15B/15C	0.007
3000000	15A	0.75	18F	0.25		15A	0.858	18B/18F	0.135	15B/15C	0.007
3000000	15A	0.75	19B	0.25		15A	0.789	19B	0.2	15B/15C	0.01
3000000	15A	0.75	47F	0.25		15A	0.704	47F	0.283	15B/15C	0.013
3000000	15A	0.75	48	0.25		15A	0.659	48	0.329	15B/15C	0.012
3000000	15A	0.75	5	0.25		15A	0.771	5	0.223	15B/15C	0.007
3000000	15A	0.75	9N	0.25		15A	0.702	9N	0.287	15B/15C	0.011
3000000	15A	0.9	13	0.1		15A	0.862	13	0.131	15B/15C	0.007
3000000	15A	0.9	16A	0.1		15A	0.885	16A	0.109	15B/15C	0.006
3000000	15A	0.9	19B	0.1		15A	0.904	19B	0.088	15B/15C	0.008
3000000	15A	0.9	35F	0.1		15A	0.869	35F	0.119	15B/15C	0.012
3000000	15A	0.95	9A	0.05		15A	0.937	9A	0.058	15B/15C	0.006
3000000	15A	0.99	33B	0.01		15A	0.983	33B	0.01	15B/15C	0.007
3000000	18B	0.01	11A	0.99		11A	0.939	18C	0.061
3000000	18B	0.01	11B	0.99		11B	0.995	18C	0.005
3000000	18B	0.01	11D	0.99		11D	0.996	18C	0.004
3000000	18B	0.01	12B	0.99		12B	0.992	18C	0.008
3000000	18B	0.01	16F	0.99		16F	0.992	18C	0.008
3000000	18B	0.01	17A	0.99		17A	0.996	18C	0.004
3000000	18B	0.01	18A	0.99		18A	0.984	18C	0.016
3000000	18B	0.01	18F	0.99		18F	0.951	18C	0.049
3000000	18B	0.01	19B	0.99		19B	0.99	18C	0.01
3000000	18B	0.01	22F	0.99		22F	0.982	18C	0.018
3000000	18B	0.01	23A	0.99		23A	0.991	18C	0.009
3000000	18B	0.01	23B	0.99		23B	0.986	18C	0.014
3000000	18B	0.01	29	0.99		29	0.988	18C	0.012
3000000	18B	0.01	32A/32F	0.99		32A/32F	0.95	18C	0.05
3000000	18B	0.01	33C	0.99		33C	0.993	18C	0.007
3000000	18B	0.01	35F	0.99		35F	0.993	18C	0.007
3000000	18B	0.01	4	0.99		4	0.996	18C	0.004
3000000	18B	0.01	48	0.99		48	0.988	18C	0.012
3000000	18B	0.01	5	0.99		5	0.994	18C	0.006
3000000	18B	0.01	6B	0.99		6B	0.976	18C	0.024
3000000	18B	0.01	7A	0.99		7A	0.993	18C	0.007
3000000	18B	0.01	9N	0.99		9N	0.991	18C	0.009
3000000	18B	0.05	11B	0.95		11B	0.961	18C	0.039
3000000	18B	0.05	12F	0.95		12F	0.942	18C	0.058
3000000	18B	0.05	14	0.95		14	0.952	18C	0.048
3000000	18B	0.05	16F	0.95		16F	0.931	18C	0.069
3000000	18B	0.05	18A	0.95		18A	0.94	18C	0.06
3000000	18B	0.05	22F	0.95		22F	0.9	18C	0.1
3000000	18B	0.05	24A/24B/24F	0.95		24A/24B/24F	0.932	18C	0.068
3000000	18B	0.05	25F	0.95		25F	0.898	18C	0.102
3000000	18B	0.05	27	0.95		27	0.964	18C	0.036
3000000	18B	0.05	28A	0.95		28A	0.945	18C	0.055
3000000	18B	0.05	32A/32F	0.95		32A/32F	0.714	18C	0.286
3000000	18B	0.05	34	0.95		34	0.968	18C	0.032
3000000	18B	0.05	37	0.95		37	0.963	18C	0.037
3000000	18B	0.05	38	0.95		38	0.947	18C	0.053
3000000	18B	0.05	4	0.95		4	0.946	18C	0.054
3000000	18B	0.05	42	0.95		42	0.933	18C	0.067
3000000	18B	0.05	47A	0.95		47A	0.946	18C	0.054
3000000	18B	0.05	48	0.95		48	0.953	18C	0.047
3000000	18B	0.05	6E(6A)	0.95		6E(6A)	0.959	18C	0.041
3000000	18B	0.05	7B	0.95		7B	0.915	18C	0.085
3000000	18B	0.05	7F	0.95		7F	0.959	18C	0.041
3000000	18B	0.05	9L	0.95		9L	0.877	18C	0.123
3000000	18B	0.1	10A	0.9		10A	0.867	18C	0.133
3000000	18B	0.1	10B	0.9		10B	0.917	18C	0.083
3000000	18B	0.1	16F	0.9		16F	0.874	18C	0.126
3000000	18B	0.1	2	0.9		2	0.92	18C	0.08
3000000	18B	0.1	23A	0.9		23A	0.887	18C	0.113
3000000	18B	0.1	33C	0.9		33C	0.901	18C	0.099
3000000	18B	0.1	35C	0.9		35C	0.915	18C	0.085
3000000	18B	0.1	4	0.9		4	0.912	18C	0.088
3000000	18B	0.1	42	0.9		42	0.915	18C	0.085
3000000	18B	0.1	47F	0.9		47F	0.867	18C	0.133
3000000	18B	0.25	16F	0.75		16F	0.697	18C	0.303
3000000	18B	0.25	18F	0.75		18C	0.496	18B	0.277	18F	0.227
3000000	18B	0.25	19C	0.75		19C	0.612	18C	0.388
3000000	18B	0.25	32A/32F	0.75		18C	0.749	32A/32F	0.251
3000000	18B	0.25	35F	0.75		35F	0.794	18C	0.206
3000000	18B	0.25	41A	0.75		41A	0.63	18C	0.37
3000000	18B	0.5	14	0.5		14	0.579	18C	0.421
3000000	18B	0.5	18F	0.5		18B	0.474	18C	0.364	18F	0.162
3000000	18B	0.5	27	0.5		27	0.534	18C	0.466
3000000	18B	0.5	35F	0.5		35F	0.527	18C	0.473
3000000	18B	0.5	39	0.5		18C	0.509	39	0.491
3000000	18B	0.5	40	0.5		18C	0.607	40	0.393
3000000	18B	0.5	5	0.5		18C	0.531	5	0.469
3000000	18B	0.75	13	0.25		18C	0.668	13	0.332
3000000	18B	0.75	18A	0.25		18C	0.747	18A	0.253
3000000	18B	0.75	18F	0.25		18B	0.793	18C	0.125	18F	0.081
3000000	18B	0.9	18F	0.1		18B	0.91	18C	0.079	18F	0.011
3000000	18B	0.9	29	0.1		18C	0.872	29	0.128
3000000	18B	0.9	43	0.1		18C	0.925	43	0.075
3000000	18B	0.9	47F	0.1		18C	0.901	47F	0.099
3000000	18C	0.01	12B	0.99		12B	0.995	18B	0.005
3000000	18C	0.01	18A	0.99		18A	0.993	18B	0.007
3000000	18C	0.01	19B	0.99		19B	0.982	18B	0.018
3000000	18C	0.01	2	0.99		2	0.991	18B	0.009
3000000	18C	0.01	20	0.99		20	0.996	18B	0.004
3000000	18C	0.01	23B	0.99		23B	0.986	18B	0.014
3000000	18C	0.01	24A/24B/24F	0.99		24A/24B/24F	0.991	18B	0.009
3000000	18C	0.01	31	0.99		31	0.993	18B	0.007
3000000	18C	0.01	34	0.99		34	0.997	18B	0.003
3000000	18C	0.01	35A	0.99		35A	0.994	18B	0.006
3000000	18C	0.01	48	0.99		48	0.991	18B	0.009
3000000	18C	0.01	6A	0.99		6A	0.992	18B	0.008
3000000	18C	0.01	6C	0.99		6C	0.994	18B	0.006
3000000	18C	0.01	6E(6A)	0.99		6E(6A)	0.995	18B	0.005
3000000	18C	0.01	6E(6B)	0.99		6E(6B)	0.991	18B	0.009
3000000	18C	0.01	7A	0.99		7A	0.991	18B	0.009
3000000	18C	0.01	8	0.99		8	0.991	18B	0.009
3000000	18C	0.01	9N	0.99		9N	0.992	18B	0.008
3000000	18C	0.05	10B	0.95		10B	0.955	18B	0.045
3000000	18C	0.05	11A	0.95		11A	0.837	18B	0.163
3000000	18C	0.05	12B	0.95		12B	0.972	18B	0.028
3000000	18C	0.05	12F	0.95		12F	0.954	18B	0.046
3000000	18C	0.05	14	0.95		14	0.97	18B	0.03
3000000	18C	0.05	16F	0.95		16F	0.949	18B	0.051
3000000	18C	0.05	18A	0.95		18A	0.965	18B	0.035
3000000	18C	0.05	19A	0.95		19A	0.968	18B	0.032
3000000	18C	0.05	19B	0.95		19B	0.929	18B	0.071
3000000	18C	0.05	2	0.95		2	0.964	18B	0.036
3000000	18C	0.05	22A	0.95		22A	0.958	18B	0.042
3000000	18C	0.05	23F	0.95		23F	0.952	18B	0.048
3000000	18C	0.05	25F	0.95		25F	0.948	18B	0.052
3000000	18C	0.05	27	0.95		27	0.962	18B	0.038
3000000	18C	0.05	32A/32F	0.95		32A/32F	0.761	18B	0.239
3000000	18C	0.05	33A	0.95		33A	0.978	18B	0.022
3000000	18C	0.05	35A	0.95		35A	0.954	18B	0.046
3000000	18C	0.05	35B	0.95		35B	0.965	18B	0.035
3000000	18C	0.05	35C	0.95		35C	0.967	18B	0.033
3000000	18C	0.05	38	0.95		38	0.983	18B	0.017
3000000	18C	0.05	39	0.95		39	0.95	18B	0.05
3000000	18C	0.05	43	0.95		43	0.943	18B	0.057
3000000	18C	0.05	47A	0.95		47A	0.951	18B	0.049
3000000	18C	0.05	9V	0.95		9V	0.973	18B	0.027
3000000	18C	0.1	10B	0.9		10B	0.905	18B	0.095
3000000	18C	0.1	19A	0.9		19A	0.931	18B	0.069
3000000	18C	0.1	22A	0.9		22A	0.896	18B	0.104
3000000	18C	0.1	23B	0.9		23B	0.808	18B	0.192
3000000	18C	0.1	24A/24B/24F	0.9		24A/24B/24F	0.877	18B	0.123
3000000	18C	0.1	25F	0.9		25F	0.918	18B	0.082
3000000	18C	0.1	32A/32F	0.9		32A/32F	0.566	18B	0.434
3000000	18C	0.1	33A	0.9		33A	0.961	18B	0.039
3000000	18C	0.1	33B	0.9		33B	0.859	18B	0.141
3000000	18C	0.1	33C	0.9		33C	0.927	18B	0.073
3000000	18C	0.1	35B	0.9		35B	0.933	18B	0.064	19A	0.003
3000000	18C	0.1	35F	0.9		35F	0.931	18B	0.069
3000000	18C	0.1	37	0.9		37	0.926	18B	0.074
3000000	18C	0.1	38	0.9		38	0.947	18B	0.053
3000000	18C	0.1	4	0.9		4	0.895	18B	0.105
3000000	18C	0.1	43	0.9		43	0.873	18B	0.127
3000000	18C	0.1	47F	0.9		47F	0.9	18B	0.1
3000000	18C	0.1	6A	0.9		6A	0.891	18B	0.109
3000000	18C	0.1	6C	0.9		6C	0.931	18B	0.069
3000000	18C	0.1	7F	0.9		7F	0.924	18B	0.076
3000000	18C	0.1	9V	0.9		9V	0.873	18B	0.127
3000000	18C	0.25	11C	0.75		11C	0.82	18B	0.18
3000000	18C	0.25	12F	0.75		12F	0.716	18B	0.284
3000000	18C	0.25	19A	0.75		19A	0.791	18B	0.209
3000000	18C	0.25	19B	0.75		19B	0.656	18B	0.344
3000000	18C	0.25	19F	0.75		19F	0.806	18B	0.194
3000000	18C	0.25	20	0.75		20	0.779	18B	0.221
3000000	18C	0.25	23B1	0.75		23B1	0.81	18B	0.19
3000000	18C	0.25	42	0.75		42	0.654	18B	0.346
3000000	18C	0.25	46	0.75		12B/46	0.693	18B	0.307
3000000	18C	0.25	48	0.75		48	0.777	18B	0.223
3000000	18C	0.25	8	0.75		8	0.871	18B	0.129
3000000	18C	0.5	10F	0.5		10F	0.543	18B	0.457
3000000	18C	0.5	12A	0.5		18B	0.559	12A	0.441
3000000	18C	0.5	13	0.5		13	0.574	18B	0.426
3000000	18C	0.5	14	0.5		14	0.64	18B	0.36
3000000	18C	0.5	15F	0.5		15F	0.523	18B	0.477
3000000	18C	0.5	17A	0.5		17A	0.553	18B	0.447
3000000	18C	0.5	22F	0.5		18B	0.64	22F	0.36
3000000	18C	0.5	23B	0.5		18B	0.675	23B	0.325
3000000	18C	0.5	23B1	0.5		23B1	0.555	18B	0.445
3000000	18C	0.5	27	0.5		27	0.513	18B	0.487
3000000	18C	0.5	29	0.5		29	0.556	18B	0.444
3000000	18C	0.5	35B	0.5		35B	0.61	18B	0.39
3000000	18C	0.5	5	0.5		18B	0.537	5	0.463
3000000	18C	0.5	6B	0.5		18B	0.809	6B	0.191
3000000	18C	0.5	9N	0.5		9N	0.526	18B	0.474
3000000	18C	0.75	11B	0.25		18B	0.733	11B	0.267
3000000	18C	0.75	12A	0.25		18B	0.8	12A	0.2
3000000	18C	0.75	15F	0.25		18B	0.749	15F	0.251
3000000	18C	0.75	3	0.25		18B	0.505	3	0.495
3000000	18C	0.75	33F	0.25		18B	0.707	33F	0.293
3000000	18C	0.75	42	0.25		18B	0.816	42	0.184
3000000	18C	0.75	46	0.25		18B	0.839	12B/46	0.161
3000000	18C	0.75	6E(6A)	0.25		18B	0.849	6E(6A)	0.151
3000000	18C	0.9	20	0.1		18B	0.894	20	0.106
3000000	18C	0.9	25F	0.1		18B	0.94	25F	0.06
3000000	18C	0.9	27	0.1		18B	0.887	27	0.113
3000000	18C	0.9	47F	0.1		18B	0.921	47F	0.079
3000000	18C	0.95	10C	0.05		18B	0.947	10C	0.053
3000000	18C	0.95	23B1	0.05		18B	0.937	23B1	0.063
3000000	18C	0.95	6D	0.05		18B	0.995	6A/06B/06C/06D	0.005
3000000	18C	0.99	11A	0.01		18B	1
3000000	18C	0.99	12F	0.01		18B	1
3000000	18C	0.99	33C	0.01		18B	0.987	33C	0.013
3000000	18F	0.05	18A	0.95		18A	0.976	18C	0.024
3000000	18F	0.5	18A	0.5		18A	0.69	18C	0.163	18F	0.147
3000000	18F	0.75	18A	0.25		18A	0.498	18F	0.443	18C	0.059
3000000	33A	0.01	1	0.99		1	0.996	33F	0.004
3000000	33A	0.01	11B	0.99		11B	0.99	33F	0.01
3000000	33A	0.01	12B	0.99		12B	0.986	33F	0.014
3000000	33A	0.01	14	0.99		14	0.98	33F	0.02
3000000	33A	0.01	16F	0.99		16F	0.993	33F	0.007
3000000	33A	0.01	18F	0.99		18F	0.987	33F	0.013
3000000	33A	0.01	19A	0.99		19A	0.994	33F	0.006
3000000	33A	0.01	2	0.99		2	0.997	33F	0.003
3000000	33A	0.01	21	0.99		21	0.997	33F	0.003
3000000	33A	0.01	22A	0.99		22A	0.992	33F	0.008
3000000	33A	0.01	22F	0.99		22F	0.99	33F	0.01
3000000	33A	0.01	25F	0.99		25F	0.979	33F	0.021
3000000	33A	0.01	27	0.99		27	0.995	33F	0.005
3000000	33A	0.01	28A	0.99		28A	0.992	33F	0.008
3000000	33A	0.01	31	0.99		31	0.996	33F	0.004
3000000	33A	0.01	33B	0.99		33B	0.988	33F	0.012
3000000	33A	0.01	35A	0.99		35A	0.988	33F	0.012
3000000	33A	0.01	35C	0.99		35C	0.99	33F	0.01
3000000	33A	0.01	36	0.99		36	0.996	33F	0.004
3000000	33A	0.01	4	0.99		4	0.994	33F	0.006
3000000	33A	0.01	42	0.99		42	0.983	33F	0.017
3000000	33A	0.01	5	0.99		5	0.994	33F	0.006
3000000	33A	0.01	6A	0.99		6A	0.992	33F	0.008
3000000	33A	0.01	6B	0.99		6B	0.968	33F	0.032
3000000	33A	0.01	6C	0.99		6C	0.994	33F	0.006
3000000	33A	0.01	7A	0.99		7A	0.994	33F	0.006
3000000	33A	0.01	9V	0.99		9V	0.991	33F	0.009
3000000	33A	0.05	11A	0.95		11A	0.582	33F	0.418
3000000	33A	0.05	11D	0.95		11D	0.938	33F	0.062
3000000	33A	0.05	2	0.95		2	0.949	33F	0.051
3000000	33A	0.05	22F	0.95		22F	0.882	33F	0.118
3000000	33A	0.05	34	0.95		34	0.953	33F	0.047
3000000	33A	0.05	35B	0.95		35B	0.965	33F	0.035
3000000	33A	0.05	5	0.95		5	0.918	33F	0.082
3000000	33A	0.05	8	0.95		8	0.956	33F	0.044
3000000	33F	0.01	18A	0.99		18A	0.993	33A	0.007
3000000	33F	0.01	33B	0.99		33B	0.992	33A	0.008
3000000	33F	0.01	39	0.99		39	0.991	33A	0.009
3000000	33F	0.01	6A	0.99		6A	0.992	33A	0.008
3000000	33F	0.05	10B	0.95		10B	0.956	33A	0.044
3000000	33F	0.05	11A	0.95		11A	0.755	33A	0.245
3000000	33F	0.05	16F	0.95		16F	0.938	33A	0.062
3000000	33F	0.05	18C	0.95		18C	0.951	33A	0.049
3000000	33F	0.05	18F	0.95		18F	0.868	33A	0.132
3000000	33F	0.05	2	0.95		2	0.957	33A	0.043
3000000	33F	0.05	22A	0.95		22A	0.951	33A	0.049
3000000	33F	0.05	27	0.95		27	0.959	33A	0.041
3000000	33F	0.05	33B	0.95		33B	0.946	33A	0.054
3000000	33F	0.05	35A	0.95		35A	0.942	33A	0.058
3000000	33F	0.05	4	0.95		4	0.964	33A	0.036
3000000	33F	0.05	47A	0.95		47A	0.955	33A	0.045
3000000	33F	0.05	6B	0.95		6B	0.913	33A	0.087
3000000	33F	0.05	7A	0.95		7A	0.955	33A	0.045
3000000	33F	0.05	8	0.95		8	0.959	33A	0.041
3000000	33F	0.05	9V	0.95		9V	0.945	33A	0.055
3000000	33F	0.1	11D	0.9		11D	0.908	33A	0.092
3000000	33F	0.1	29	0.9		29	0.903	33A	0.097
3000000	33F	0.1	8	0.9		8	0.948	33A	0.052
3000000	33F	0.25	10B	0.75		10B	0.723	33A	0.277
3000000	33F	0.5	20	0.5		33A	0.556	20	0.444
3000000	33F	0.9	15F	0.1		33A	0.946	15F	0.054
3000000	33F	0.9	2	0.1		33A	0.896	2	0.104
3000000	33F	0.9	6D	0.1		33A	0.985	6D	0.015
3000000	33F	0.99	23B	0.01		33A	0.985	23B	0.015
3000000	34	0.25	35C	0.75		35C	0.665	34	0.328	33A	0.006
3000000	34	0.5	35A	0.5		34	0.641	35A	0.348	33F	0.011
3000000	34	0.5	35C	0.5		34	0.552	35C	0.444	33F	0.004
3000000	34	0.5	9V	0.5		34	0.612	9V	0.383	33F	0.006
3000000	34	0.75	11F	0.25		34	0.834	11F	0.162	33F	0.004
3000000	34	0.75	13	0.25		34	0.775	13	0.221	33F	0.003
3000000	34	0.75	15F	0.25		34	0.853	15F	0.144	33F	0.003
3000000	34	0.75	19F	0.25		34	0.793	19F	0.202	33F	0.005
3000000	34	0.75	35A	0.25		34	0.831	35A	0.163	33F	0.006
3000000	34	0.75	35B	0.25		34	0.761	35B	0.233	33F	0.005
3000000	34	0.75	35C	0.25		34	0.802	35C	0.188	33F	0.011
3000000	34	0.75	42	0.25		34	0.854	42	0.136	33F	0.01
3000000	34	0.75	6C	0.25		34	0.786	6C	0.204	33A	0.01
3000000	34	0.9	1	0.1		34	0.956	1	0.041	33A	0.003
3000000	34	0.9	11D	0.1		34	0.93	11D	0.067	33F	0.003
3000000	34	0.9	11F	0.1		34	0.927	11F	0.068	33A	0.005
3000000	34	0.9	15A	0.1		34	0.95	15A	0.046	33A	0.004
3000000	34	0.9	18A	0.1		34	0.946	18A	0.051	33F	0.003
3000000	34	0.9	18B	0.1		34	0.922	18B	0.074	33F	0.004
3000000	34	0.9	23B1	0.1		34	0.917	23B1	0.079	33A	0.004
3000000	34	0.9	32A/32F	0.1		34	0.987	32A/32F	0.01	33F	0.003
3000000	34	0.9	33B	0.1		34	0.939	33B	0.058	33F	0.003
3000000	34	0.9	33C	0.1		34	0.941	33C	0.056	33F	0.003
3000000	34	0.9	35B	0.1		34	0.91	35B	0.084	33A	0.006
3000000	34	0.9	35C	0.1		34	0.913	35C	0.08	33F	0.007
3000000	34	0.9	39	0.1		34	0.956	39	0.041	33F	0.003
3000000	34	0.9	4	0.1		34	0.925	4	0.072	33F	0.003
3000000	34	0.9	42	0.1		34	0.965	42	0.032	33F	0.003
3000000	34	0.9	9V	0.1		34	0.946	9V	0.051	33F	0.003
3000000	34	0.95	10C	0.05		34	0.953	10C	0.043	33F	0.003
3000000	34	0.95	18F	0.05		34	0.977	18F	0.015	33F	0.008
3000000	34	0.95	19A	0.05		34	0.96	19A	0.037	33F	0.003
3000000	34	0.95	32A/32F	0.05		34	0.992	33A	0.008
3000000	34	0.95	33D	0.05		34	0.955	33D	0.034	33F	0.011
3000000	34	0.95	35A	0.05		34	0.967	35A	0.023	33F	0.01
3000000	34	0.95	35C	0.05		34	0.968	35C/42	0.029	33F	0.003
3000000	34	0.95	42	0.05		34	0.978	42	0.014	33A	0.008
3000000	34	0.95	47F	0.05		34	0.97	47F	0.024	33F	0.005
3000000	34	0.95	9N	0.05		34	0.967	9N	0.03	33F	0.003
3000000	34	0.99	11A	0.01		34	0.996	33A	0.004
3000000	34	0.99	11C	0.01		34	0.997	33F	0.003
3000000	34	0.99	11D	0.01		34	0.988	11D	0.009	33F	0.003
3000000	34	0.99	18A	0.01		34	0.992	18A	0.005	33F	0.003
3000000	34	0.99	28F	0.01		34	0.983	33A	0.01	28F	0.007
3000000	34	0.99	33B	0.01		34	0.991	33B	0.005	33A	0.003
3000000	34	0.99	35A	0.01		34	0.99	35A	0.007	33F	0.003
3000000	34	0.99	35B	0.01		34	0.982	35B	0.01	33A	0.008
3000000	34	0.99	35C	0.01		34	0.988	33F	0.009	35C	0.003
3000000	34	0.99	4	0.01		34	0.992	33F	0.005	4	0.003
3000000	34	0.99	40	0.01		34	0.988	40	0.006	33F	0.006
3000000	34	0.99	41F	0.01		34	0.987	41F	0.009	33F	0.004
3000000	34	0.99	48	0.01		34	0.986	33F	0.01	48	0.004
3000000	34	0.99	7C	0.01		34	0.992	7C	0.005	33F	0.004
3000000	34	0.99	8	0.01		34	0.989	8	0.007	33A	0.004
3000000	34	0.99	9V	0.01		34	0.991	33A	0.009
3000000	35B	0.75	23A	0.25		35B	0.819	23A	0.178	19A	0.003
3000000	35B	0.75	31	0.25		35B	0.816	31	0.181	19A	0.003
3000000	35B	0.9	18C	0.1		35B	0.933	18B	0.064	19A	0.003
3000000	35B	0.95	22A	0.05		35B	0.968	22A	0.029	19A	0.003
3000000	35B	0.95	35C	0.05		35B	0.971	35C	0.027	19A	0.003
3000000	35B	0.95	7F	0.05		35B	0.97	7F	0.028	19A	0.003
3000000	35B	0.99	12B	0.01		35B	0.991	12B	0.007	19A	0.003
3000000	35C	0.01	19F	0.99		19F	0.995	42	0.005
3000000	35C	0.01	2	0.99		2	0.997	42	0.003
3000000	35C	0.01	22A	0.99		22A	0.992	42	0.008
3000000	35C	0.01	27	0.99		27	0.996	42	0.004
3000000	35C	0.01	6B	0.99		6B	0.982	42	0.018
3000000	35C	0.01	6C	0.99		6C	0.992	42	0.008
3000000	35C	0.01	7C	0.99		7C	0.993	42	0.007
3000000	35C	0.01	9L	0.99		9L	0.973	42	0.027
3000000	42	0.01	12F	0.99		12F	0.996	35C	0.004
3000000	42	0.01	15B/15C	0.99		15B/15C	0.995	35C	0.005
3000000	42	0.01	47F	0.99		47F	0.983	35C	0.017
3000000	42	0.01	7B	0.99		7B	0.989	35C	0.011
3000000	42	0.05	17F	0.95		17F	0.958	35C	0.031	42	0.011
3000000	42	0.05	22F	0.95		22F	0.952	42	0.025	35C	0.024
3000000	42	0.05	33C	0.95		33C	0.961	35C	0.028	42	0.011
3000000	42	0.05	33F	0.95		33A/33F	0.959	42	0.021	35C	0.02
3000000	42	0.05	35A	0.95		35A	0.866	42	0.069	35C	0.064
3000000	42	0.1	2	0.9		2	0.944	42	0.034	35C	0.023
3000000	42	0.1	32A/32F	0.9		32A/32F	0.613	42	0.222	35C	0.165
3000000	42	0.1	47A	0.9		47A	0.894	35C	0.057	42	0.049
3000000	42	0.25	2	0.75		2	0.854	42	0.124	35C	0.022
3000000	42	0.25	35A	0.75		35A	0.588	42	0.242	35C	0.17
3000000	42	0.25	47A	0.75		47A	0.784	42	0.11	35C	0.106
3000000	42	0.25	6B	0.75		6B	0.59	42	0.306	35C	0.104
3000000	42	0.5	22F	0.5		22F	0.472	42	0.471	35C	0.057
3000000	42	0.5	32A/32F	0.5		42	0.505	35C	0.307	32A/32F	0.188
3000000	42	0.5	33A	0.5		33A	0.65	35C	0.192	42	0.158
3000000	42	0.5	33C	0.5		33C	0.523	35C	0.245	42	0.232
3000000	42	0.5	33F	0.5		33F	0.565	42	0.264	35C	0.171
3000000	42	0.5	35A	0.5		42	0.41	35A	0.32	35C	0.27
3000000	42	0.5	35B	0.5		35B	0.649	42	0.188	35C	0.163
3000000	42	0.5	47A	0.5		47A	0.613	42	0.296	35C	0.091
3000000	42	0.5	6B	0.5		42	0.634	6B	0.296	35C	0.069
3000000	42	0.5	9V	0.5		9V	0.629	42	0.297	35C	0.075
3000000	42	0.75	17F	0.25		42	0.57	17F	0.285	35C	0.146
3000000	42	0.75	32A/32F	0.25		42	0.807	35C	0.144	32A/32F	0.05
3000000	42	0.75	33A	0.25		42	0.458	33A	0.396	35C	0.146
3000000	42	0.75	33C	0.25		42	0.495	33C	0.348	35C	0.156
3000000	42	0.75	33F	0.25		42	0.48	33A/33F	0.263	35C	0.257
3000000	42	0.75	35A	0.25		42	0.744	35A	0.188	35C	0.068
3000000	42	0.75	35B	0.25		42	0.56	35B	0.357	35C	0.083
3000000	42	0.75	41F	0.25		42	0.641	41F	0.312	35C	0.046
3000000	42	0.75	9V	0.25		42	0.607	9V	0.346	35C	0.047
3000000	42	0.9	17F	0.1		42	0.788	17F	0.11	35C	0.103
3000000	42	0.9	33A	0.1		42	0.579	35C	0.251	33A	0.17
3000000	42	0.9	33C	0.1		42	0.769	33C	0.143	35C	0.088
3000000	42	0.9	47A	0.1		42	0.764	47A	0.145	35C	0.091
3000000	42	0.95	32A/32F	0.05		42	0.947	35C	0.053
3000000	42	0.95	33C	0.05		42	0.868	33C	0.076	35C	0.057
3000000	42	0.95	35B	0.05		42	0.846	35B	0.101	35C	0.053
3000000	42	0.95	37	0.05		42	0.848	37	0.106	35C	0.046
3000000	42	0.99	22F	0.01		42	0.928	35C	0.057	22F	0.015
3000000	46	0.01	20	0.99		20	0.995	12A	0.005
3000000	46	0.5	12A	0.5		12A	0.782	12B	0.218
2500000	6A	0.05	6D	0.95		6D	0.628	6B	0.211	6A	0.161
2500000	6A	0.05	6E(6B)	0.95		6E(6B)	0.948	6B	0.052
2500000	6A	0.1	6D	0.9		6D	0.59	6B	0.297	6A	0.113
2500000	6A	0.25	6D	0.75		6B	0.495	6D	0.309	6A	0.196
2500000	6A	0.5	6D	0.5		6A	0.488	6B	0.382	6D	0.13
2500000	6A	0.75	6D	0.25		6A	0.746	6B	0.174	6D	0.079
2500000	6A	0.9	6D	0.1		6A	0.904	6D	0.066	6B	0.03
2500000	6A	0.95	6D	0.05		6A	0.971	6B	0.029
2500000	6C	0.05	6B	0.95		6B	0.928	6C	0.046	6D	0.026
2500000	6C	0.05	6E(6B)	0.95		6E(6B)	0.947	6C	0.045	6D	0.008
2500000	6C	0.1	6B	0.9		6B	0.803	6D	0.104	6C	0.092
2500000	6C	0.1	6E(6B)	0.9		6E(6B)	0.918	6C	0.055	6D	0.027
2500000	6C	0.25	6B	0.75		6B	0.546	6D	0.292	6C	0.162
2500000	6C	0.5	6B	0.5		6D	0.367	6B	0.341	6C	0.291
2500000	6C	0.75	6B	0.25		6C	0.596	6D	0.314	6B	0.09
2500000	6C	0.9	6B	0.1		6C	0.798	6D	0.138	6B	0.064
2500000	6C	0.95	6B	0.05		6C	0.968	6D	0.032
2500000	6D	0.5	33D	0.5		33D	0.901	6B	0.072	6D	0.027
2500000	6D	0.75	33D	0.25		33D	0.537	6B	0.269	6D	0.194
2500000	6D	0.9	33D	0.1		6D	0.618	33D	0.344	6B	0.037
2500000	6D	0.95	33D	0.05		6D	0.805	33D	0.153	6B	0.042
2500000	6E(6A)	0.01	18B	0.99		18B	0.994	6E(6B)	0.006
2500000	6E(6A)	0.01	18C	0.99		18C	0.993	6E(6B)	0.007
2500000	6E(6A)	0.01	23A	0.99		23A	0.99	6E(6B)	0.01
2500000	6E(6A)	0.01	23F	0.99		23F	0.992	6E(6B)	0.008
2500000	6E(6A)	0.01	31	0.99		31	0.993	6E(6B)	0.007
2500000	6E(6A)	0.01	35A	0.99		35A	0.992	6E(6B)	0.008
2500000	6E(6A)	0.01	4	0.99		4	0.993	6E(6B)	0.007
2500000	6E(6A)	0.01	47A	0.99		47A	0.992	6E(6B)	0.008
2500000	6E(6A)	0.01	6C	0.99		6C	0.993	6E(6B)	0.007
2500000	6E(6A)	0.01	7B	0.99		7B	0.984	6E(6B)	0.016
2500000	6E(6A)	0.05	10A	0.95		10A	0.972	6E(6B)	0.028
2500000	6E(6A)	0.05	10F	0.95		10F	0.976	6E(6B)	0.024
2500000	6E(6A)	0.05	11C	0.95		11C	0.978	6E(6B)	0.022
2500000	6E(6A)	0.05	12B	0.95		12B	0.958	6E(6B)	0.042
2500000	6E(6A)	0.05	15A	0.95		15A	0.966	6E(6B)	0.034
2500000	6E(6A)	0.05	18F	0.95		18F	0.914	6E(6B)	0.086
2500000	6E(6A)	0.05	19B	0.95		19B	0.946	6E(6B)	0.054
2500000	6E(6A)	0.05	19C	0.95		19C	0.967	6E(6B)	0.033
2500000	6E(6A)	0.05	23B	0.95		23B	0.914	6E(6B)	0.086
2500000	6E(6A)	0.05	23F	0.95		23F	0.966	6E(6B)	0.034
2500000	6E(6A)	0.05	24A/24B/24F	0.95		24A/24B/24F	0.933	6E(6B)	0.067
2500000	6E(6A)	0.05	25A	0.95		25A	0.862	6E(6B)	0.138
2500000	6E(6A)	0.05	33A	0.95		33A	0.98	6E(6B)	0.02
2500000	6E(6A)	0.05	33B	0.95		33B	0.95	6E(6B)	0.05
2500000	6E(6A)	0.05	33C	0.95		33C	0.965	6E(6B)	0.035
2500000	6E(6A)	0.05	35B	0.95		35B	0.978	6E(6B)	0.022
2500000	6E(6A)	0.05	35C	0.95		35C	0.973	6E(6B)	0.027
2500000	6E(6A)	0.05	39	0.95		39	0.979	6E(6B)	0.021
2500000	6E(6A)	0.05	41F	0.95		41F	0.934	6E(6B)	0.066
2500000	6E(6A)	0.05	46	0.95		46	0.953	6E(6B)	0.047
2500000	6E(6A)	0.05	47A	0.95		47A	0.934	6E(6B)	0.066
2500000	6E(6A)	0.05	47F	0.95		47F	0.965	6E(6B)	0.035
2500000	6E(6A)	0.05	48	0.95		48	0.975	6E(6B)	0.025
2500000	6E(6A)	0.05	6A	0.95		6A	0.964	6E(6B)	0.036
2500000	6E(6A)	0.05	7F	0.95		7F	0.966	6E(6B)	0.034
2500000	6E(6A)	0.05	8	0.95		8	0.978	6E(6B)	0.022
2500000	6E(6A)	0.1	14	0.9		14	0.934	6E(6B)	0.066
2500000	6E(6A)	0.1	20	0.9		20	0.88	6E(6B)	0.12
2500000	6E(6A)	0.1	22F	0.9		22F	0.855	6E(6B)	0.145
2500000	6E(6A)	0.1	27	0.9		27	0.957	6E(6B)	0.043
2500000	6E(6A)	0.1	28F	0.9		28F	0.908	6E(6B)	0.092
2500000	6E(6A)	0.1	33A	0.9		33A	0.953	6E(6B)	0.047
2500000	6E(6A)	0.1	38	0.9		38	0.897	6E(6B)	0.103
2500000	6E(6A)	0.1	39	0.9		39	0.931	6E(6B)	0.069
2500000	6E(6A)	0.1	40	0.9		40	0.792	6E(6B)	0.208
2500000	6E(6A)	0.1	41F	0.9		41F	0.887	6E(6B)	0.113
2500000	6E(6A)	0.1	43	0.9		43	0.879	6E(6B)	0.121
2500000	6E(6A)	0.1	7A	0.9		7A	0.938	6E(6B)	0.062
2500000	6E(6A)	0.1	7C	0.9		7C	0.951	6E(6B)	0.049
2500000	6E(6A)	0.25	11A	0.75		6E(6B)	0.676	11A	0.324
2500000	6E(6A)	0.25	11D	0.75		11D	0.738	6E(6B)	0.262
2500000	6E(6A)	0.25	14	0.75		14	0.868	6E(6B)	0.132
2500000	6E(6A)	0.25	3	0.75		3	0.944	6E(6B)	0.056
2500000	6E(6A)	0.25	33A	0.75		33A	0.916	6E(6B)	0.084
2500000	6E(6A)	0.25	35C	0.75		35C	0.862	6E(6B)	0.138
2500000	6E(6A)	0.25	37	0.75		37	0.832	6E(6B)	0.168
2500000	6E(6A)	0.25	42	0.75		42	0.62	6E(6B)	0.38
2500000	6E(6A)	0.25	48	0.75		48	0.725	6E(6B)	0.275
2500000	6E(6A)	0.25	6D	0.75		6E(6B)	0.776	6D	0.224
2500000	6E(6A)	0.25	9N	0.75		9N	0.696	6E(6B)	0.304
2500000	6E(6A)	0.5	10F	0.5		6E(6B)	0.521	10F	0.479
2500000	6E(6A)	0.5	11C	0.5		11C	0.714	6E(6B)	0.286
2500000	6E(6A)	0.5	18F	0.5		6E(6B)	0.587	18F	0.413
2500000	6E(6A)	0.5	23F	0.5		23F	0.579	6E(6B)	0.421
2500000	6E(6A)	0.5	27	0.5		27	0.54	6E(6B)	0.46
2500000	6E(6A)	0.5	36	0.5		6E(6B)	0.527	36	0.473
2500000	6E(6A)	0.5	41A	0.5		6E(6B)	0.689	41A	0.311
2500000	6E(6A)	0.5	45	0.5		6E(6B)	0.591	45	0.409
2500000	6E(6A)	0.5	7C	0.5		6E(6B)	0.588	7C	0.412
2500000	6E(6A)	0.75	11F	0.25		6E(6B)	0.595	11F	0.405
2500000	6E(6A)	0.75	23A	0.25		6E(6B)	0.662	23A	0.338
2500000	6E(6A)	0.75	29	0.25		6E(6B)	0.778	29	0.222
2500000	6E(6A)	0.75	3	0.25		6E(6B)	0.604	3	0.396
2500000	6E(6A)	0.75	5	0.25		6E(6B)	0.674	5	0.326
2500000	6E(6A)	0.75	6B	0.25		6E(6B)	0.86	6B	0.14
2500000	6E(6A)	0.9	20	0.1		6E(6B)	0.842	20	0.158
2500000	6E(6A)	0.9	47A	0.1		6E(6B)	0.937	47A	0.063
2500000	6E(6A)	0.9	9V	0.1		6E(6B)	0.897	9V	0.103
2500000	6E(6A)	0.95	11F	0.05		6E(6B)	0.965	11F	0.035
2500000	6E(6A)	0.95	12B	0.05		6E(6B)	0.972	12B	0.028
2500000	6E(6A)	0.95	15F	0.05		6E(6B)	0.922	15F	0.078
2500000	6E(6A)	0.95	16F	0.05		6E(6B)	0.942	16F	0.058
2500000	6E(6A)	0.95	19B	0.05		6E(6B)	0.97	19B	0.03
2500000	6E(6A)	0.95	22A	0.05		6E(6B)	0.964	22A	0.036
2500000	6E(6A)	0.95	33F	0.05		6E(6B)	0.973	33F	0.027
2500000	6E(6A)	0.95	37	0.05		6E(6B)	0.931	37	0.069
2500000	6E(6A)	0.95	4	0.05		6E(6B)	0.971	4	0.029
2500000	6E(6A)	0.95	47A	0.05		6E(6B)	0.971	47A	0.029
2500000	6E(6A)	0.95	48	0.05		6E(6B)	0.927	48	0.073
2500000	6E(6A)	0.99	10B	0.01		6E(6B)	0.991	10B	0.009
2500000	6E(6A)	0.99	10F	0.01		6E(6B)	0.992	10F	0.008
2500000	6E(6A)	0.99	12B	0.01		6E(6B)	0.995	12B	0.005
2500000	6E(6A)	0.99	17A	0.01		6E(6B)	0.994	17A	0.006
2500000	6E(6A)	0.99	24A/24B/24F	0.01		6E(6B)	1
2500000	6E(6A)	0.99	28A	0.01		6E(6B)	0.985	28A	0.015
2500000	6E(6A)	0.99	47A	0.01		6E(6B)	0.989	47A	0.011
2500000	6E(6A)	0.99	7A	0.01		6E(6B)	0.989	7A	0.011
2500000	6E(6A)	0.99	8	0.01		6E(6B)	0.985	8	0.015
2500000	6E(6A)	0.99	9A	0.01		6E(6B)	0.994	9A	0.006
2500000	6E(6B)	0.01	10F	0.99		10F	0.994	6E(6A)	0.006
2500000	6E(6B)	0.01	11D	0.99		11D	0.985	6E(6A)	0.015
2500000	6E(6B)	0.01	14	0.99		14	0.996	6E(6A)	0.004
2500000	6E(6B)	0.01	18B	0.99		18B	0.988	6E(6A)	0.012
2500000	6E(6B)	0.01	19A	0.99		19A	0.995	6E(6A)	0.005
2500000	6E(6B)	0.01	20	0.99		20	0.993	6E(6A)	0.007
2500000	6E(6B)	0.01	22F	0.99		22F	0.988	6E(6A)	0.012
2500000	6E(6B)	0.01	23B1	0.99		23B1	0.995	6E(6A)	0.005
2500000	6E(6B)	0.01	27	0.99		27	0.995	6E(6A)	0.005
2500000	6E(6B)	0.01	32A/32F	0.99		32A/32F	0.957	6E(6A)	0.043
2500000	6E(6B)	0.01	34	0.99		34	0.994	6E(6A)	0.006
2500000	6E(6B)	0.01	6A	0.99		6A	0.991	6E(6A)	0.009
2500000	6E(6B)	0.01	6B	0.99		6B	0.978	6E(6A)	0.022
2500000	6E(6B)	0.01	6C	0.99		6C	0.993	6E(6A)	0.007
2500000	6E(6B)	0.01	7A	0.99		7A	0.99	6E(6A)	0.01
2500000	6E(6B)	0.01	9N	0.99		9N	0.99	6E(6A)	0.01
2500000	6E(6B)	0.05	10B	0.95		10B	0.947	6E(6A)	0.053
2500000	6E(6B)	0.05	10F	0.95		10F	0.95	6E(6A)	0.05
2500000	6E(6B)	0.05	11D	0.95		11D	0.936	6E(6A)	0.064
2500000	6E(6B)	0.05	15A	0.95		15A	0.941	6E(6A)	0.059
2500000	6E(6B)	0.05	16F	0.95		16F	0.92	6E(6A)	0.08
2500000	6E(6B)	0.05	18A	0.95		18A	0.935	6E(6A)	0.065
2500000	6E(6B)	0.05	18B	0.95		18B	0.943	6E(6A)	0.057
2500000	6E(6B)	0.05	19B	0.95		19B	0.918	6E(6A)	0.082
2500000	6E(6B)	0.05	19F	0.95		19F	0.958	6E(6A)	0.042
2500000	6E(6B)	0.05	20	0.95		20	0.951	6E(6A)	0.049
2500000	6E(6B)	0.05	22F	0.95		22F	0.902	6E(6A)	0.098
2500000	6E(6B)	0.05	23A	0.95		23A	0.944	6E(6A)	0.056
2500000	6E(6B)	0.05	25A	0.95		25A	0.826	6E(6A)	0.174
2500000	6E(6B)	0.05	3	0.95		3	0.97	6E(6A)	0.03
2500000	6E(6B)	0.05	31	0.95		31	0.958	6E(6A)	0.042
2500000	6E(6B)	0.05	33F	0.95		33F	0.952	6E(6A)	0.048
2500000	6E(6B)	0.05	35A	0.95		35A	0.955	6E(6A)	0.045
2500000	6E(6B)	0.05	35C	0.95		35C	0.952	6E(6A)	0.048
2500000	6E(6B)	0.05	36	0.95		36	0.948	6E(6A)	0.052
2500000	6E(6B)	0.05	41A	0.95		41A	0.915	6E(6A)	0.085
2500000	6E(6B)	0.05	42	0.95		42	0.943	6E(6A)	0.057
2500000	6E(6B)	0.05	48	0.95		48	0.949	6E(6A)	0.051
2500000	6E(6B)	0.05	5	0.95		5	0.937	6E(6A)	0.063
2500000	6E(6B)	0.05	6B	0.95		6B	0.791	6E(6A)	0.209
2500000	6E(6B)	0.05	7A	0.95		7A	0.946	6E(6A)	0.054
2500000	6E(6B)	0.05	7F	0.95		7F	0.946	6E(6A)	0.054
2500000	6E(6B)	0.05	9N	0.95		9N	0.955	6E(6A)	0.045
2500000	6E(6B)	0.1	10A	0.9		10A	0.891	6E(6A)	0.109
2500000	6E(6B)	0.1	22F	0.9		22F	0.851	6E(6A)	0.149
2500000	6E(6B)	0.1	23A	0.9		23A	0.896	6E(6A)	0.104
2500000	6E(6B)	0.1	23B1	0.9		23B1	0.902	6E(6A)	0.098
2500000	6E(6B)	0.1	25F	0.9		25F	0.811	6E(6A)	0.189
2500000	6E(6B)	0.1	33B	0.9		33B	0.833	6E(6A)	0.167
2500000	6E(6B)	0.1	33C	0.9		33C	0.904	6E(6A)	0.096
2500000	6E(6B)	0.1	35B	0.9		35B	0.916	6E(6A)	0.084
2500000	6E(6B)	0.1	35F	0.9		35F	0.91	6E(6A)	0.09
2500000	6E(6B)	0.1	37	0.9		37	0.897	6E(6A)	0.103
2500000	6E(6B)	0.1	38	0.9		38	0.907	6E(6A)	0.093
2500000	6E(6B)	0.1	40	0.9		40	0.83	6E(6A)	0.17
2500000	6E(6B)	0.1	47A	0.9		47A	0.876	6E(6A)	0.124
2500000	6E(6B)	0.1	47F	0.9		47F	0.857	6E(6A)	0.143
2500000	6E(6B)	0.1	48	0.9		48	0.902	6E(6A)	0.098
2500000	6E(6B)	0.1	7A	0.9		7A	0.88	6E(6A)	0.12
2500000	6E(6B)	0.1	9L	0.9		9L	0.708	6E(6A)	0.292
2500000	6E(6B)	0.1	9V	0.9		9V	0.854	6E(6A)	0.146
2500000	6E(6B)	0.25	10A	0.75		10A	0.691	6E(6A)	0.309
2500000	6E(6B)	0.25	10F	0.75		10F	0.762	6E(6A)	0.238
2500000	6E(6B)	0.25	13	0.75		13	0.771	6E(6A)	0.229
2500000	6E(6B)	0.25	15B/15C	0.75		15B/15C	0.689	6E(6A)	0.311
2500000	6E(6B)	0.25	19C	0.75		19C	0.623	6E(6A)	0.377
2500000	6E(6B)	0.25	21	0.75		21	0.777	6E(6A)	0.223
2500000	6E(6B)	0.25	23B	0.75		23B	0.538	6E(6A)	0.462
2500000	6E(6B)	0.25	36	0.75		36	0.729	6E(6A)	0.271
2500000	6E(6B)	0.25	4	0.75		4	0.731	6E(6A)	0.269
2500000	6E(6B)	0.25	40	0.75		40	0.628	6E(6A)	0.372
2500000	6E(6B)	0.25	45	0.75		45	0.683	6E(6A)	0.317
2500000	6E(6B)	0.25	47A	0.75		47A	0.714	6E(6A)	0.286
2500000	6E(6B)	0.25	7F	0.75		7F	0.713	6E(6A)	0.287
2500000	6E(6B)	0.5	11A	0.5		6E(6A)	0.874	11A	0.126
2500000	6E(6B)	0.5	18F	0.5		6E(6A)	0.755	18F	0.245
2500000	6E(6B)	0.5	23B1	0.5		6E(6A)	0.52	23B1	0.48
2500000	6E(6B)	0.5	25F	0.5		6E(6A)	0.7	25F	0.3
2500000	6E(6B)	0.5	31	0.5		6E(6A)	0.571	31	0.429
2500000	6E(6B)	0.5	38	0.5		6E(6A)	0.545	38	0.455
2500000	6E(6B)	0.5	6A	0.5		6E(6A)	0.595	6A	0.405
2500000	6E(6B)	0.5	9L	0.5		6E(6A)	0.759	9L	0.241
2500000	6E(6B)	0.75	15B/15C	0.25		6E(6A)	0.819	15B/15C	0.181
2500000	6E(6B)	0.75	16A	0.25		6E(6A)	0.796	16A	0.204
2500000	6E(6B)	0.75	18F	0.25		6E(6A)	0.917	18F	0.083
2500000	6E(6B)	0.75	19A	0.25		6E(6A)	0.734	19A	0.266
2500000	6E(6B)	0.75	2	0.25		6E(6A)	0.703	2	0.297
2500000	6E(6B)	0.75	23F	0.25		6E(6A)	0.773	23F	0.227
2500000	6E(6B)	0.75	9L	0.25		6E(6A)	0.887	9L	0.113
2500000	6E(6B)	0.9	12F	0.1		6E(6A)	0.945	12F	0.055
2500000	6E(6B)	0.9	33D	0.1		6E(6A)	0.899	33D	0.101
2500000	6E(6B)	0.9	9A	0.1		6E(6A)	0.912	9A	0.088
2500000	6E(6B)	0.95	10F	0.05		6E(6A)	0.951	10F	0.049
2500000	6E(6B)	0.95	12B	0.05		6E(6A)	0.971	12B	0.029
2500000	6E(6B)	0.95	24A/24B/24F	0.05		6E(6A)	0.976	24A/24B/24F	0.024
2500000	6E(6B)	0.95	34	0.05		6E(6A)	0.937	34	0.063
2500000	6E(6B)	0.95	40	0.05		6E(6A)	0.962	40	0.038
2500000	6E(6B)	0.99	34	0.01		6E(6A)	0.992	34	0.008
2500000	6E(6B)	0.99	41F	0.01		6E(6A)	0.992	41F	0.008
2500000	7A	0.01	11C	0.99		11C	0.993	7F	0.007
2500000	7A	0.01	12B	0.99		12B	0.989	7F	0.011
2500000	7A	0.01	17A	0.99		17A	0.996	7F	0.004
2500000	7A	0.01	17F	0.99		17F	0.995	7F	0.005
2500000	7A	0.01	2	0.99		2	0.996	7F	0.004
2500000	7A	0.01	22A	0.99		22A	0.994	7F	0.006
2500000	7A	0.01	24A/24B/24F	0.99		24A/24B/24F	0.99	7F	0.01
2500000	7A	0.01	33A	0.99		33A	0.992	7F	0.008
2500000	7A	0.01	33F	0.99		33A/33F	0.993	7F	0.007
2500000	7A	0.01	35F	0.99		35F	0.992	7F	0.008
2500000	7A	0.01	6C	0.99		6C	0.995	7F	0.005
2500000	7A	0.05	25F	0.95		25F	0.931	7F	0.069
2500000	7F	0.01	1	0.99		1	0.995	7A	0.005
2500000	7F	0.01	14	0.99		14	0.996	7A	0.004
2500000	7F	0.01	17A	0.99		17A	0.996	7A	0.004
2500000	7F	0.01	18A	0.99		18A	0.991	7A	0.009
2500000	7F	0.01	19B	0.99		19B	0.993	7A	0.007
2500000	7F	0.01	19F	0.99		19F	0.994	7A	0.006
2500000	7F	0.01	24A/24B/24F	0.99		24A/24B/24F	0.99	7A	0.01
2500000	7F	0.01	28A	0.99		28A	0.995	7A	0.005
2500000	7F	0.01	32A/32F	0.99		32A/32F	0.967	7A	0.033
2500000	7F	0.01	33A	0.99		33A	0.995	7A	0.005
2500000	7F	0.01	35F	0.99		35F	0.995	7A	0.005
2500000	7F	0.01	6C	0.99		6C	0.996	7A	0.004
2500000	7F	0.01	6E(6B)	0.99		6E(6B)	0.991	7A	0.009
2500000	7F	0.01	7B	0.99		7B	0.988	7A	0.012
2500000	7F	0.01	9N	0.99		9N	0.987	7A	0.013
2500000	7F	0.05	39	0.95		39	0.954	7A	0.046
2500000	7F	0.05	41A	0.95		41A	0.939	7A	0.061
2500000	7F	0.1	9A	0.9		9A	0.934	7A	0.066
2500000	9A	0.01	11D	0.99		11D	0.99	9V	0.01
2500000	9A	0.01	16F	0.99		16F	0.988	9V	0.012
2500000	9A	0.01	20	0.99		20	0.994	9V	0.006
2500000	9A	0.01	23A	0.99		23A	0.994	9V	0.006
2500000	9A	0.01	24A/24B/24F	0.99		24A/24B/24F	0.991	9V	0.009
2500000	9A	0.01	32A/32F	0.99		32A/32F	0.953	9V	0.047
2500000	9A	0.01	38	0.99		38	0.995	9V	0.005
2500000	9A	0.01	41F	0.99		41F	0.986	9V	0.014
2500000	9A	0.01	6A	0.99		6A	0.992	9V	0.008
2500000	9A	0.01	7F	0.99		7F	0.993	9V	0.007
2500000	9A	0.01	8	0.99		8	0.996	9V	0.004
2500000	9A	0.01	9N	0.99		9N	0.994	9V	0.006
2500000	9A	0.05	23A	0.95		23A	0.964	9V	0.036
2500000	9A	0.1	47F	0.9		47F	0.896	9V	0.104
2500000	9L	0.5	37	0.5		37	0.682	9L	0.309	9A	0.009
2500000	9L	0.5	9V	0.5		9V	0.627	9L	0.334	9A	0.039
2500000	9L	0.99	9V	0.01		9L	0.963	9A	0.018	9V	0.018
2500000	9V	0.01	11C	0.99		11C	0.993	9A	0.007
2500000	9V	0.01	16F	0.99		16F	0.992	9A	0.008
2500000	9V	0.01	21	0.99		21	0.995	9A	0.005
2500000	9V	0.01	23F	0.99		23F	0.993	9A	0.007
2500000	9V	0.01	33C	0.99		33C	0.994	9A	0.006
2500000	9V	0.01	36	0.99		36	0.995	9A	0.005
2500000	9V	0.01	6B	0.99		6B	0.98	9A	0.02
2500000	9V	0.01	6C	0.99		6C	0.991	9A	0.009
2500000	9V	0.05	6E(6A)	0.95		6E(6A)	0.931	9A	0.069
2500000	12F	0.05	11A	0.95		11A	0.91	12B	0.09
2500000	12F	0.05	46	0.95		12B	0.618	46	0.382
2500000	12F	0.1	46	0.9		12F	0.508	12B	0.358	46	0.135
2500000	12F	0.25	46	0.75		12F	0.546	12B	0.431	46	0.023
2500000	12F	0.5	46	0.5		12F	0.587	12B	0.413
2500000	12F	0.75	46	0.25		12F	0.653	12B	0.347
2500000	12F	0.9	46	0.1		12F	0.798	12B	0.202
2500000	12F	0.95	46	0.05		12F	0.822	12B	0.178
2500000	15A	0.25	7A	0.75		7A	0.743	15A	0.25	15B/15C	0.008
2500000	15A	0.5	16A	0.5		16A	0.558	15A	0.435	15B/15C	0.007
2500000	15A	0.5	19B	0.5		15A	0.495	19B	0.494	15B/15C	0.011
2500000	15A	0.75	20	0.25		15A	0.672	20	0.321	15B/15C	0.007
2500000	15A	0.75	3	0.25		3	0.516	15A	0.477	15B/15C	0.008
2500000	15A	0.75	48	0.25		15A	0.694	48	0.298	15B/15C	0.008
2500000	15A	0.75	9L	0.25		15A	0.849	9L	0.128	15B/15C	0.023
2500000	15A	0.9	19B	0.1		15A	0.882	19B	0.093	15B/15C	0.024
2500000	15A	0.95	13	0.05		15A	0.919	13	0.073	15B/15C	0.008
2500000	15A	0.95	23A	0.05		15A	0.928	23A	0.065	15B/15C	0.007
2500000	15A	0.95	40	0.05		15A	0.948	40	0.04	15B/15C	0.012
2500000	15A	0.95	9N	0.05		15A	0.936	9N	0.051	15B/15C	0.013
2500000	15A	0.99	13	0.01		15A	0.977	13	0.013	15B/15C	0.01
2500000	15A	0.99	7F	0.01		15A	0.983	15B/15C	0.01	7F	0.006
2500000	15F	0.05	36	0.95		36	0.962	15F	0.033	15B/15C	0.005
2500000	15F	0.5	40	0.5		15F	0.518	40	0.455	15B/15C	0.027
2500000	18B	0.01	11D	0.99		11D	0.994	18C	0.006
2500000	18B	0.01	12F	0.99		12F	0.992	18C	0.008
2500000	18B	0.01	18F	0.99		18F	0.873	18C	0.127
2500000	18B	0.01	2	0.99		2	0.995	18C	0.005
2500000	18B	0.01	22A	0.99		22A	0.992	18C	0.008
2500000	18B	0.01	22F	0.99		22F	0.987	18C	0.013
2500000	18B	0.01	28A	0.99		28A	0.992	18C	0.008
2500000	18B	0.01	33B	0.99		33B	0.986	18C	0.014
2500000	18B	0.01	33C	0.99		33C	0.993	18C	0.007
2500000	18B	0.01	33F	0.99		33F	0.995	18C	0.005
2500000	18B	0.01	35F	0.99		35F	0.994	18C	0.006
2500000	18B	0.01	7B	0.99		7B	0.978	18C	0.022
2500000	18B	0.01	7C	0.99		7C	0.988	18C	0.012
2500000	18B	0.01	7F	0.99		7F	0.989	18C	0.011
2500000	18B	0.01	9A	0.99		9A	0.995	18C	0.005
2500000	18B	0.05	10A	0.95		10A	0.949	18C	0.051
2500000	18B	0.05	14	0.95		14	0.958	18C	0.042
2500000	18B	0.05	15F	0.95		15F	0.965	18C	0.035
2500000	18B	0.05	18A	0.95		18A	0.92	18C	0.08
2500000	18B	0.05	2	0.95		2	0.968	18C	0.032
2500000	18B	0.05	23F	0.95		23F	0.944	18C	0.056
2500000	18B	0.05	24A/24B/24F	0.95		24A/24B/24F	0.938	18C	0.062
2500000	18B	0.05	25A	0.95		25A	0.782	18C	0.218
2500000	18B	0.05	3	0.95		3	0.985	18C	0.015
2500000	18B	0.05	32A/32F	0.95		32A/32F	0.677	18C	0.323
2500000	18B	0.05	33A	0.95		33A	0.963	18C	0.037
2500000	18B	0.05	35C	0.95		35C	0.963	18C	0.037
2500000	18B	0.05	38	0.95		38	0.965	18C	0.035
2500000	18B	0.05	39	0.95		39	0.934	18C	0.066
2500000	18B	0.05	48	0.95		48	0.95	18C	0.05
2500000	18B	0.05	5	0.95		5	0.94	18C	0.06
2500000	18B	0.05	6A	0.95		6A	0.943	18C	0.057
2500000	18B	0.05	9L	0.95		9L	0.887	18C	0.113
2500000	18B	0.1	11A	0.9		11A	0.54	18C	0.46
2500000	18B	0.1	11D	0.9		11D	0.892	18C	0.108
2500000	18B	0.1	13	0.9		13	0.91	18C	0.09
2500000	18B	0.1	15A	0.9		15A	0.9	18C	0.1
2500000	18B	0.1	17A	0.9		17A	0.913	18C	0.087
2500000	18B	0.1	19A	0.9		19A	0.905	18C	0.095
2500000	18B	0.1	19F	0.9		19F	0.92	18C	0.08
2500000	18B	0.1	22F	0.9		22F	0.857	18C	0.143
2500000	18B	0.1	23B1	0.9		23B1	0.909	18C	0.091
2500000	18B	0.1	25A	0.9		25A	0.751	18C	0.249
2500000	18B	0.1	33F	0.9		33A/33F	0.921	18C	0.079
2500000	18B	0.1	35F	0.9		35F	0.914	18C	0.086
2500000	18B	0.1	4	0.9		4	0.896	18C	0.104
2500000	18B	0.1	48	0.9		48	0.904	18C	0.096
2500000	18B	0.1	5	0.9		5	0.888	18C	0.112
2500000	18B	0.1	6E(6B)	0.9		6E(6B)	0.886	18C	0.114
2500000	18B	0.1	9N	0.9		9N	0.921	18C	0.079
2500000	18B	0.25	11A	0.75		18C	0.724	11A	0.276
2500000	18B	0.25	12B	0.75		12B	0.73	18C	0.27
2500000	18B	0.25	13	0.75		13	0.772	18C	0.228
2500000	18B	0.25	18F	0.75		18C	0.568	18B	0.271	18F	0.161
2500000	18B	0.25	21	0.75		21	0.796	18C	0.204
2500000	18B	0.25	22F	0.75		22F	0.645	18C	0.355
2500000	18B	0.25	27	0.75		27	0.758	18C	0.242
2500000	18B	0.25	3	0.75		3	0.9	18C	0.1
2500000	18B	0.25	33F	0.75		33F	0.744	18C	0.256
2500000	18B	0.25	35C	0.75		35C	0.755	18C	0.245
2500000	18B	0.25	47A	0.75		47A	0.739	18C	0.261
2500000	18B	0.25	47F	0.75		47F	0.746	18C	0.254
2500000	18B	0.25	7F	0.75		7F	0.738	18C	0.262
2500000	18B	0.5	12B	0.5		12B	0.522	18C	0.478
2500000	18B	0.5	23B	0.5		18C	0.703	23B	0.297
2500000	18B	0.5	4	0.5		18C	0.531	4	0.469
2500000	18B	0.75	12B	0.25		18C	0.763	12B	0.237
2500000	18B	0.75	16F	0.25		18C	0.817	16F	0.183
2500000	18B	0.75	18F	0.25		18B	0.816	18C	0.144	18F	0.04
2500000	18B	0.75	7B	0.25		18C	0.853	7B	0.147
2500000	18B	0.75	7C	0.25		18C	0.817	7C	0.183
2500000	18B	0.9	14	0.1		18C	0.848	14	0.152
2500000	18B	0.9	27	0.1		18C	0.889	27	0.111
2500000	18B	0.95	41F	0.05		18C	0.963	41F	0.037
2500000	18C	0.01	24A/24B/24F	0.99		24A/24B/24F	0.99	18B	0.01
2500000	18C	0.01	35C	0.99		35C	0.995	18B	0.005
2500000	18C	0.01	47A	0.99		47A	0.99	18B	0.01
2500000	18C	0.01	6B	0.99		6B	0.977	18B	0.023
2500000	18C	0.01	7A	0.99		7A	0.988	18B	0.012
2500000	18C	0.01	7F	0.99		7F	0.99	18B	0.01
2500000	18C	0.05	10B	0.95		10B	0.973	18B	0.027
2500000	18C	0.05	11A	0.95		11A	0.758	18B	0.242
2500000	18C	0.05	12B	0.95		12B	0.954	18B	0.046
2500000	18C	0.05	15A	0.95		15A	0.949	18B	0.051
2500000	18C	0.05	17F	0.95		17F	0.956	18B	0.044
2500000	18C	0.05	19A	0.95		19A	0.96	18B	0.04
2500000	18C	0.05	19C	0.95		19C	0.933	18B	0.067
2500000	18C	0.05	22A	0.95		22A	0.947	18B	0.053
2500000	18C	0.05	23B	0.95		23B	0.919	18B	0.081
2500000	18C	0.05	23F	0.95		23F	0.964	18B	0.036
2500000	18C	0.05	24A/24B/24F	0.95		24A/24B/24F	0.933	18B	0.067
2500000	18C	0.05	27	0.95		27	0.961	18B	0.039
2500000	18C	0.05	32A/32F	0.95		32A/32F	0.732	18B	0.268
2500000	18C	0.05	33C	0.95		33C	0.96	18B	0.04
2500000	18C	0.05	34	0.95		34	0.979	18B	0.021
2500000	18C	0.05	35C	0.95		35C	0.972	18B	0.028
2500000	18C	0.05	36	0.95		36	0.958	18B	0.042
2500000	18C	0.05	41A	0.95		41A	0.947	18B	0.053
2500000	18C	0.05	42	0.95		42	0.964	18B	0.036
2500000	18C	0.05	43	0.95		43	0.978	18B	0.022
2500000	18C	0.05	5	0.95		5	0.948	18B	0.052
2500000	18C	0.05	6E(6A)	0.95		6E(6A)	0.977	18B	0.023
2500000	18C	0.05	6E(6B)	0.95		6E(6B)	0.971	18B	0.029
2500000	18C	0.05	7B	0.95		7B	0.908	18B	0.092
2500000	18C	0.05	7C	0.95		7C	0.955	18B	0.045
2500000	18C	0.05	8	0.95		8	0.982	18B	0.018
2500000	18C	0.1	10B	0.9		10B	0.918	18B	0.082
2500000	18C	0.1	10F	0.9		10F	0.925	18B	0.075
2500000	18C	0.1	13	0.9		13	0.93	18B	0.07
2500000	18C	0.1	15F	0.9		15F	0.925	18B	0.075
2500000	18C	0.1	17A	0.9		17A	0.914	18B	0.086
2500000	18C	0.1	18A	0.9		18A	0.892	18B	0.108
2500000	18C	0.1	19F	0.9		19F	0.932	18B	0.068
2500000	18C	0.1	23B	0.9		23B	0.796	18B	0.204
2500000	18C	0.1	25A	0.9		25A	0.782	18B	0.218
2500000	18C	0.1	32A/32F	0.9		32A/32F	0.613	18B	0.387
2500000	18C	0.1	33B	0.9		33B	0.858	18B	0.142
2500000	18C	0.1	33C	0.9		33C	0.936	18B	0.064
2500000	18C	0.1	35A	0.9		35A	0.89	18B	0.11
2500000	18C	0.1	35B	0.9		35B	0.924	18B	0.076
2500000	18C	0.1	35F	0.9		35F	0.924	18B	0.076
2500000	18C	0.1	39	0.9		39	0.877	18B	0.123
2500000	18C	0.1	40	0.9		40	0.859	18B	0.141
2500000	18C	0.1	41A	0.9		41A	0.883	18B	0.117
2500000	18C	0.1	48	0.9		48	0.912	18B	0.088
2500000	18C	0.1	7C	0.9		7C	0.871	18B	0.129
2500000	18C	0.25	10A	0.75		10A	0.712	18B	0.288
2500000	18C	0.25	11B	0.75		11B	0.795	18B	0.205
2500000	18C	0.25	17F	0.75		17F	0.758	18B	0.242
2500000	18C	0.25	18A	0.75		18A	0.745	18B	0.255
2500000	18C	0.25	2	0.75		2	0.787	18B	0.213
2500000	18C	0.25	29	0.75		29	0.767	18B	0.233
2500000	18C	0.25	33A	0.75		33A	0.796	18B	0.204
2500000	18C	0.25	33C	0.75		33C	0.798	18B	0.202
2500000	18C	0.25	33F	0.75		33F	0.788	18B	0.212
2500000	18C	0.25	35F	0.75		35F	0.834	18B	0.166
2500000	18C	0.25	36	0.75		36	0.763	18B	0.237
2500000	18C	0.25	40	0.75		40	0.69	18B	0.31
2500000	18C	0.25	48	0.75		48	0.789	18B	0.211
2500000	18C	0.25	9V	0.75		9V	0.745	18B	0.255
2500000	18C	0.5	11A	0.5		18B	0.853	11A	0.147
2500000	18C	0.5	19B	0.5		18B	0.563	19B	0.437
2500000	18C	0.5	25F	0.5		18B	0.698	25F	0.302
2500000	18C	0.5	28A	0.5		18B	0.526	28A	0.474
2500000	18C	0.5	28F	0.5		28F	0.512	18B	0.488
2500000	18C	0.5	34	0.5		34	0.618	18B	0.382
2500000	18C	0.5	35A	0.5		18B	0.529	35A	0.471
2500000	18C	0.5	37	0.5		18B	0.507	37	0.493
2500000	18C	0.5	38	0.5		38	0.562	18B	0.438
2500000	18C	0.5	6A	0.5		6A	0.512	18B	0.488
2500000	18C	0.5	6B	0.5		18B	0.691	6B	0.309
2500000	18C	0.5	7A	0.5		18B	0.542	7A	0.458
2500000	18C	0.75	10B	0.25		18B	0.74	10B	0.26
2500000	18C	0.75	10F	0.25		18B	0.696	10F	0.304
2500000	18C	0.75	11B	0.25		18B	0.709	11B	0.291
2500000	18C	0.75	11F	0.25		18B	0.742	11F	0.258
2500000	18C	0.75	25A	0.25		18B	0.926	25A	0.074
2500000	18C	0.75	29	0.25		18B	0.712	29	0.288
2500000	18C	0.75	33A	0.25		18B	0.677	33A	0.323
2500000	18C	0.75	33F	0.25		18B	0.721	33F	0.279
2500000	18C	0.75	40	0.25		18B	0.84	40	0.16
2500000	18C	0.75	6A	0.25		18B	0.802	6A	0.198
2500000	18C	0.75	6C	0.25		18B	0.724	6C	0.276
2500000	18C	0.75	8	0.25		18B	0.672	8	0.328
2500000	18C	0.9	10C	0.1		18B	0.886	10C	0.114
2500000	18C	0.9	17A	0.1		18B	0.908	17A	0.092
2500000	18C	0.9	23B	0.1		18B	0.944	23B	0.056
2500000	18C	0.9	23F	0.1		18B	0.925	23F	0.075
2500000	18C	0.9	27	0.1		18B	0.887	27	0.113
2500000	18C	0.9	41A	0.1		18B	0.886	41A	0.114
2500000	18C	0.9	43	0.1		18B	0.933	43	0.067
2500000	18C	0.9	47F	0.1		18B	0.93	47F	0.07
2500000	18C	0.95	14	0.05		18B	0.939	14	0.061
2500000	18C	0.95	15B/15C	0.05		18B	0.963	15B/15C	0.037
2500000	18C	0.95	27	0.05		18B	0.951	27	0.049
2500000	18C	0.95	39	0.05		18B	0.96	39	0.04
2500000	18C	0.95	46	0.05		18B	0.969	46	0.031
2500000	18C	0.99	12F	0.01		18B	1
2500000	18C	0.99	33C	0.01		18B	0.989	33C	0.011
2500000	18C	0.99	39	0.01		18B	0.995	39	0.005
2500000	18C	0.99	6C	0.01		18B	0.991	6A/06B/06C/06D	0.009
2500000	18F	0.5	18A	0.5		18A	0.648	18F	0.196	18C	0.157
2500000	33A	0.01	1	0.99		1	0.994	33F	0.006
2500000	33A	0.01	10B	0.99		10B	0.993	33F	0.007
2500000	33A	0.01	11A	0.99		11A	0.913	33F	0.087
2500000	33A	0.01	11B	0.99		11B	0.992	33F	0.008
2500000	33A	0.01	12B	0.99		12B	0.995	33F	0.005
2500000	33A	0.01	14	0.99		14	0.99	33F	0.01
2500000	33A	0.01	16F	0.99		16F	0.994	33F	0.006
2500000	33A	0.01	18C	0.99		18C	0.994	33F	0.006
2500000	33A	0.01	19A	0.99		19A	0.997	33F	0.003
2500000	33A	0.01	2	0.99		2	0.994	33F	0.006
2500000	33A	0.01	22F	0.99		22F	0.988	33F	0.012
2500000	33A	0.01	24A/24B/24F	0.99		24A/24B/24F	0.99	33F	0.01
2500000	33A	0.01	3	0.99		3	0.997	33F	0.003
2500000	33A	0.01	31	0.99		31	0.985	33F	0.015
2500000	33A	0.01	33C	0.99		33C	0.99	33F	0.01
2500000	33A	0.01	35C	0.99		35C	0.992	33F	0.008
2500000	33A	0.01	35F	0.99		35F	0.995	33F	0.005
2500000	33A	0.01	39	0.99		39	0.983	33F	0.017
2500000	33A	0.01	41F	0.99		41F	0.989	33F	0.011
2500000	33A	0.01	42	0.99		42	0.978	33F	0.022
2500000	33A	0.01	6A	0.99		6A	0.994	33F	0.006
2500000	33A	0.01	7C	0.99		7C	0.994	33F	0.006
2500000	33A	0.01	8	0.99		8	0.996	33F	0.004
2500000	33A	0.01	9A	0.99		9A	0.995	33F	0.005
2500000	33A	0.01	9V	0.99		9V	0.987	33F	0.013
2500000	33A	0.05	10F	0.95		10F	0.963	33F	0.037
2500000	33A	0.05	18B	0.95		18B	0.933	33F	0.067
2500000	33A	0.05	18C	0.95		18C	0.94	33F	0.06
2500000	33A	0.05	19A	0.95		19A	0.939	33F	0.061
2500000	33A	0.05	25A	0.95		25A	0.73	33F	0.27
2500000	33A	0.05	29	0.95		29	0.962	33F	0.038
2500000	33A	0.05	35C	0.95		35C	0.919	33F	0.081
2500000	33A	0.05	39	0.95		39	0.915	33F	0.085
2500000	33A	0.05	43	0.95		43	0.918	33F	0.082
2500000	33A	0.05	9A	0.95		9A	0.952	33F	0.048
2500000	33A	0.1	18A	0.9		18A	0.818	33F	0.182
2500000	33A	0.1	39	0.9		39	0.862	33F	0.138
2500000	33A	0.1	43	0.9		43	0.851	33F	0.149
2500000	33F	0.01	33C	0.99		33C	0.99	33A	0.01
2500000	33F	0.05	13	0.95		13	0.95	33A	0.05
2500000	33F	0.05	15B/15C	0.95		15B/15C	0.968	33A	0.032
2500000	33F	0.05	25F	0.95		25F	0.869	33A	0.131
2500000	33F	0.05	35F	0.95		35F	0.963	33A	0.037
2500000	33F	0.05	41F	0.95		41F	0.911	33A	0.089
2500000	33F	0.05	43	0.95		43	0.966	33A	0.034
2500000	33F	0.05	47A	0.95		47A	0.948	33A	0.052
2500000	33F	0.05	48	0.95		48	0.975	33A	0.025
2500000	33F	0.05	6E(6B)	0.95		6E(6B)	0.963	33A	0.037
2500000	33F	0.1	28A	0.9		28A	0.877	33A	0.123
2500000	33F	0.1	47A	0.9		47A	0.879	33A	0.121
2500000	33F	0.1	6E(6B)	0.9		6E(6B)	0.895	33A	0.105
2500000	33F	0.1	7F	0.9		7F	0.892	33A	0.108
2500000	33F	0.25	18B	0.75		18B	0.685	33A	0.315
2500000	33F	0.25	43	0.75		43	0.656	33A	0.344
2500000	33F	0.25	6E(6A)	0.75		6E(6A)	0.719	33A	0.281
2500000	33F	0.5	45	0.5		33A	0.591	45	0.409
2500000	33F	0.9	47F	0.1		33A	0.938	47F	0.062
2500000	33F	0.95	10A	0.05		33A	0.96	10A	0.04
2500000	34	0.25	42	0.75		42	0.569	34	0.424	33A	0.006
2500000	34	0.5	15F	0.5		34	0.541	15F	0.455	33A	0.004
2500000	34	0.5	35A	0.5		34	0.614	35A	0.373	33F	0.012
2500000	34	0.5	35C	0.5		34	0.633	35C	0.362	33F	0.005
2500000	34	0.5	47F	0.5		34	0.607	47F	0.384	33F	0.009
2500000	34	0.75	17F	0.25		34	0.825	17F	0.169	33A	0.006
2500000	34	0.75	31	0.25		34	0.829	31	0.165	33F	0.006
2500000	34	0.75	35A	0.25		34	0.845	35A	0.149	33F	0.006
2500000	34	0.75	35C	0.25		34	0.823	35C	0.168	33A	0.01
2500000	34	0.75	42	0.25		34	0.839	42	0.156	33F	0.005
2500000	34	0.9	25F	0.1		34	0.967	25F	0.026	33F	0.006
2500000	34	0.9	33C	0.1		34	0.904	33C	0.093	33F	0.003
2500000	34	0.9	33D	0.1		34	0.921	33D	0.075	33F	0.004
2500000	34	0.9	35A	0.1		34	0.94	35A	0.056	33F	0.004
2500000	34	0.9	9A	0.1		34	0.923	9A	0.073	33F	0.004
2500000	34	0.95	11A	0.05		34	0.991	11A/11D	0.006	33F	0.004
2500000	34	0.95	17F	0.05		34	0.951	17F	0.038	33F	0.011
2500000	34	0.95	35A	0.05		34	0.962	35A/35C	0.035	33F	0.004
2500000	34	0.95	35B	0.05		34	0.944	35B	0.05	33A	0.006
2500000	34	0.95	35C	0.05		34	0.955	35C	0.038	33F	0.007
2500000	34	0.95	42	0.05		34	0.969	42	0.023	33F	0.008
2500000	34	0.95	46	0.05		34	0.969	46	0.027	33F	0.004
2500000	34	0.99	10C	0.01		34	0.991	10C	0.006	33F	0.003
2500000	34	0.99	12F	0.01		34	0.99	33F	0.005	12F	0.005
2500000	34	0.99	15A	0.01		34	0.985	15A	0.009	33A	0.006
2500000	34	0.99	18F	0.01		34	0.996	33A	0.004
2500000	34	0.99	22A	0.01		34	0.984	33A	0.009	22A	0.007
2500000	34	0.99	38	0.01		34	0.991	38	0.005	33F	0.004
2500000	34	0.99	7A	0.01		34	0.989	33F	0.011
2500000	35B	0.99	32A/32F	0.01		35B	0.997	19A	0.003
2500000	35C	0.01	18B	0.99		18B	0.99	42	0.01
2500000	35C	0.01	7B	0.99		7B	0.985	42	0.015
2500000	35F	0.1	11A	0.9		11A	0.585	35F	0.373	47F	0.042
2500000	35F	0.1	22F	0.9		22F	0.874	35F	0.113	47F	0.013
2500000	42	0.01	10F	0.99		10F	0.994	35C	0.006
2500000	42	0.05	1	0.95		1	0.945	35C	0.055
2500000	42	0.05	17F	0.95		17F	0.977	35C	0.023
2500000	42	0.05	22F	0.95		22F	0.949	42	0.03	35C	0.021
2500000	42	0.05	28F	0.95		28F	0.97	35C	0.03
2500000	42	0.05	33C	0.95		33C	0.964	35C	0.024	42	0.012
2500000	42	0.05	35A	0.95		35A	0.873	35C	0.068	42	0.059
2500000	42	0.05	41F	0.95		41F	0.956	35C	0.034	42	0.01
2500000	42	0.05	6B	0.95		6B	0.917	35C	0.047	42	0.036
2500000	42	0.1	2	0.9		2	0.956	35C	0.031	42	0.014
2500000	42	0.1	35A	0.9		35A	0.863	42	0.09	35C	0.047
2500000	42	0.25	17F	0.75		17F	0.798	42	0.102	35C	0.101
2500000	42	0.25	28A	0.75		28A	0.798	42	0.12	35C	0.082
2500000	42	0.25	33A	0.75		33A	0.839	35C	0.09	42	0.071
2500000	42	0.25	35B	0.75		35B	0.89	42	0.086	35C	0.024
2500000	42	0.25	47A	0.75		47A	0.754	42	0.173	35C	0.073
2500000	42	0.5	33C	0.5		33C	0.754	42	0.168	35C	0.079
2500000	42	0.5	35A	0.5		42	0.362	35A	0.33	35C	0.307
2500000	42	0.5	35B	0.5		35B	0.765	35C	0.121	42	0.113
2500000	42	0.5	4	0.5		4	0.564	42	0.343	35C	0.093
2500000	42	0.5	9V	0.5		9V	0.482	42	0.384	35C	0.135
2500000	42	0.75	17F	0.25		42	0.576	17F	0.285	35C	0.139
2500000	42	0.75	32A/32F	0.25		42	0.653	35C	0.268	32A/32F	0.079
2500000	42	0.75	33A	0.25		42	0.4	33A	0.338	35C	0.262
2500000	42	0.75	33F	0.25		42	0.599	33A/33F	0.285	35C	0.116
2500000	42	0.75	35B	0.25		35B	0.377	42	0.361	35C	0.262
2500000	42	0.75	47A	0.25		42	0.619	47A	0.324	35C	0.057
2500000	42	0.9	32A/32F	0.1		42	0.915	35C	0.072	32A/32F	0.013
2500000	42	0.9	33A	0.1		42	0.6	33A	0.219	35C	0.181
2500000	42	0.9	35B	0.1		42	0.65	35B	0.207	35C	0.144
2500000	42	0.95	33C	0.05		42	0.838	33C	0.096	35C	0.066
2500000	46	0.9	12A	0.1		12A	0.392	12B	0.347	46	0.261
2000000	6A	0.01	6D	0.99		6D	0.923	6B	0.077
2000000	6A	0.05	6D	0.95		6D	0.775	6B	0.195	6A	0.03
2000000	6A	0.1	6D	0.9		6D	0.638	6B	0.298	6A	0.064
2000000	6A	0.25	6D	0.75		6B	0.463	6A	0.327	6D	0.21
2000000	6A	0.25	6E(6B)	0.75		6E(6B)	0.743	6A	0.186	6B	0.071
2000000	6A	0.5	6D	0.5		6A	0.56	6B	0.293	6D	0.147
2000000	6A	0.75	6D	0.25		6A	0.733	6B	0.14	6D	0.127
2000000	6A	0.9	6D	0.1		6A	0.891	6B	0.084	6D	0.025
2000000	6A	0.95	6D	0.05		6A	0.891	6B	0.094	6D	0.014
2000000	6A	0.99	6D	0.01		6A	0.972	6B	0.028
2000000	6C	0.05	6B	0.95		6B	0.886	6C	0.08	6D	0.035
2000000	6C	0.1	6B	0.9		6B	0.749	6C	0.143	6D	0.108
2000000	6C	0.25	6B	0.75		6B	0.431	6C	0.33	6D	0.238
2000000	6C	0.25	6E(6B)	0.75		6E(6B)	0.731	6C	0.22	6D	0.049
2000000	6C	0.5	6B	0.5		6D	0.383	6C	0.342	6B	0.274
2000000	6C	0.75	6B	0.25		6C	0.503	6B	0.253	6D	0.244
2000000	6C	0.9	6B	0.1		6C	0.925	6D	0.075
2000000	6C	0.95	6B	0.05		6C	0.957	6D	0.043
2000000	6D	0.25	33D	0.75		33D	0.972	6B	0.017	6D	0.011
2000000	6D	0.5	33D	0.5		33D	0.885	6B	0.092	6D	0.023
2000000	6D	0.75	33D	0.25		33D	0.781	6D	0.125	6B	0.094
2000000	6D	0.9	33D	0.1		33D	0.49	6D	0.455	6B	0.055
2000000	6D	0.95	33D	0.05		6D	0.643	33D	0.306	6B	0.051
2000000	6E(6A)	0.01	1	0.99		1	0.993	6E(6B)	0.007
2000000	6E(6A)	0.01	15B/15C	0.99		15B/15C	0.991	6E(6B)	0.009
2000000	6E(6A)	0.01	22F	0.99		22F	0.985	6E(6B)	0.015
2000000	6E(6A)	0.01	9V	0.99		9V	0.99	6E(6B)	0.01
2000000	6E(6A)	0.05	1	0.95		1	0.96	6E(6B)	0.04
2000000	6E(6A)	0.05	10F	0.95		10F	0.984	6E(6B)	0.016
2000000	6E(6A)	0.05	11B	0.95		11B	0.968	6E(6B)	0.032
2000000	6E(6A)	0.05	12B	0.95		12B	0.938	6E(6B)	0.062
2000000	6E(6A)	0.05	14	0.95		14	0.982	6E(6B)	0.018
2000000	6E(6A)	0.05	17A	0.95		17A	0.964	6E(6B)	0.036
2000000	6E(6A)	0.05	17F	0.95		17F	0.975	6E(6B)	0.025
2000000	6E(6A)	0.05	18F	0.95		18F	0.929	6E(6B)	0.071
2000000	6E(6A)	0.05	19F	0.95		19F	0.965	6E(6B)	0.035
2000000	6E(6A)	0.05	20	0.95		20	0.978	6E(6B)	0.022
2000000	6E(6A)	0.05	22A	0.95		22A	0.972	6E(6B)	0.028
2000000	6E(6A)	0.05	22F	0.95		22F	0.954	6E(6B)	0.046
2000000	6E(6A)	0.05	23F	0.95		23F	0.938	6E(6B)	0.062
2000000	6E(6A)	0.05	29	0.95		29	0.956	6E(6B)	0.044
2000000	6E(6A)	0.05	33C	0.95		33C	0.945	6E(6B)	0.055
2000000	6E(6A)	0.05	33F	0.95		33F	0.965	6E(6B)	0.035
2000000	6E(6A)	0.05	35C	0.95		35C	0.974	6E(6B)	0.026
2000000	6E(6A)	0.05	36	0.95		36	0.976	6E(6B)	0.024
2000000	6E(6A)	0.05	38	0.95		38	0.964	6E(6B)	0.036
2000000	6E(6A)	0.05	4	0.95		4	0.962	6E(6B)	0.038
2000000	6E(6A)	0.05	41A	0.95		41A	0.949	6E(6B)	0.051
2000000	6E(6A)	0.05	42	0.95		42	0.952	6E(6B)	0.048
2000000	6E(6A)	0.05	43	0.95		43	0.978	6E(6B)	0.022
2000000	6E(6A)	0.05	48	0.95		48	0.98	6E(6B)	0.02
2000000	6E(6A)	0.05	5	0.95		5	0.943	6E(6B)	0.057
2000000	6E(6A)	0.05	6D	0.95		6D	0.671	6E(6B)	0.329
2000000	6E(6A)	0.05	7A	0.95		7A	0.975	6E(6B)	0.025
2000000	6E(6A)	0.05	7F	0.95		7F	0.957	6E(6B)	0.043
2000000	6E(6A)	0.05	9A	0.95		9A	0.942	6E(6B)	0.058
2000000	6E(6A)	0.05	9V	0.95		9V	0.969	6E(6B)	0.031
2000000	6E(6A)	0.1	11B	0.9		11B	0.937	6E(6B)	0.063
2000000	6E(6A)	0.1	11C	0.9		11C	0.897	6E(6B)	0.103
2000000	6E(6A)	0.1	15A	0.9		15A	0.931	6E(6B)	0.069
2000000	6E(6A)	0.1	23B1	0.9		23B1	0.947	6E(6B)	0.053
2000000	6E(6A)	0.1	25F	0.9		25F	0.906	6E(6B)	0.094
2000000	6E(6A)	0.1	28F	0.9		28F	0.845	6E(6B)	0.155
2000000	6E(6A)	0.1	33A	0.9		33A	0.931	6E(6B)	0.069
2000000	6E(6A)	0.1	33F	0.9		33A/33F	0.912	6E(6B)	0.088
2000000	6E(6A)	0.1	34	0.9		34	0.917	6E(6B)	0.083
2000000	6E(6A)	0.1	41A	0.9		41A	0.921	6E(6B)	0.079
2000000	6E(6A)	0.1	42	0.9		42	0.9	6E(6B)	0.1
2000000	6E(6A)	0.1	47A	0.9		47A	0.936	6E(6B)	0.064
2000000	6E(6A)	0.1	5	0.9		5	0.906	6E(6B)	0.094
2000000	6E(6A)	0.1	7F	0.9		7F	0.938	6E(6B)	0.062
2000000	6E(6A)	0.25	10A	0.75		10A	0.821	6E(6B)	0.179
2000000	6E(6A)	0.25	11A	0.75		11A	0.523	6E(6B)	0.477
2000000	6E(6A)	0.25	11B	0.75		11B	0.748	6E(6B)	0.252
2000000	6E(6A)	0.25	12B	0.75		12B	0.766	6E(6B)	0.234
2000000	6E(6A)	0.25	12F	0.75		12F	0.627	6E(6B)	0.373
2000000	6E(6A)	0.25	14	0.75		14	0.775	6E(6B)	0.225
2000000	6E(6A)	0.25	15B/15C	0.75		15B/15C	0.815	6E(6B)	0.185
2000000	6E(6A)	0.25	18A	0.75		18A	0.711	6E(6B)	0.289
2000000	6E(6A)	0.25	19B	0.75		19B	0.743	6E(6B)	0.257
2000000	6E(6A)	0.25	2	0.75		2	0.766	6E(6B)	0.234
2000000	6E(6A)	0.25	25A	0.75		6E(6B)	0.692	25A	0.308
2000000	6E(6A)	0.25	33C	0.75		33C	0.855	6E(6B)	0.145
2000000	6E(6A)	0.25	35B	0.75		35B	0.854	6E(6B)	0.146
2000000	6E(6A)	0.25	4	0.75		4	0.703	6E(6B)	0.297
2000000	6E(6A)	0.25	48	0.75		48	0.692	6E(6B)	0.308
2000000	6E(6A)	0.25	5	0.75		5	0.66	6E(6B)	0.34
2000000	6E(6A)	0.25	6B	0.75		6E(6B)	0.64	6B	0.36
2000000	6E(6A)	0.25	7A	0.75		7A	0.813	6E(6B)	0.187
2000000	6E(6A)	0.25	7C	0.75		7C	0.766	6E(6B)	0.234
2000000	6E(6A)	0.5	11C	0.5		11C	0.53	6E(6B)	0.47
2000000	6E(6A)	0.5	12A	0.5		12A	0.586	6E(6B)	0.414
2000000	6E(6A)	0.5	20	0.5		6E(6B)	0.536	20	0.464
2000000	6E(6A)	0.5	33D	0.5		6E(6B)	0.526	33D	0.474
2000000	6E(6A)	0.5	40	0.5		6E(6B)	0.674	40	0.326
[truncated: 2,851 more rows]
